# Supplementary material for: Prevalence and risk factors of cutaneous leishmaniasis in a newly identified endemic site in South-Ethiopia
Source: PLoS One. 2024 Dec 30;19(12):e0311917. doi: 10.1371/journal.pone.0311917 (PMC11684615; doi:10.1371/journal.pone.0311917)
Supplement: S1 Data — (CSV) [file pone.0311917.s006.csv]

Indiv_code	HHmember_age	HHmember_sex	eudcational_status	occupationvar	other_specifyoccupation	relation_to_hhh	religionvar	other_specifyreligion	marital_status	duration_residence	to_other_cl_area	yes_specify	travel_sleep_otherplace	reason_for_travelsleeping	sleep_underitn	active_cl	lesion_sitevar	lesion_last_year	duration_lesion	scar_ofpast	scar_occured_time	evening_around_hyraxes	what_time_evening	yes_no	reason_for_late_evening	reason_for_let_eveother	use_ppd	place_in300mts
uuid:a3f87838-9df3-477d-b00d-386712f9ba36/hh_members[1]	42	2	1	1		1	2		5	1				1	3	2		2	1	2		1	1	2
uuid:a3f87838-9df3-477d-b00d-386712f9ba36/hh_members[2]	20	2	4	4		2	2		1	1				1	3	2		1	1	1	2	1	1	1	2			1
uuid:e207fbee-8dcc-4754-b544-c8a8336a4584/hh_members[1]	60	1	2	1		1	2		2	1				1	3	2		2	1	2		1	1	1	4
uuid:e207fbee-8dcc-4754-b544-c8a8336a4584/hh_members[2]	35	2	2	3		3	2		2	1				1	3	2		2	1	2		1	1	1	2			1
uuid:e207fbee-8dcc-4754-b544-c8a8336a4584/hh_members[3]	13	2	2	4		2	2		6	1				1	3	2		2	1	2		1	1	1	2			1
uuid:e207fbee-8dcc-4754-b544-c8a8336a4584/hh_members[4]	13	2	2	4		2	2		6	1				1	3	2		2	1	2		1	1	1	2			1
uuid:a51cfdb9-4de2-4f59-952c-daecef284ae6/hh_members[1]	73	1	1	1		1	2		2	1				1	3	2		2	1	2		2		2
uuid:a51cfdb9-4de2-4f59-952c-daecef284ae6/hh_members[2]	60	2	1	3		3	2		2	1				1	3	2		2	1	2		2		2
uuid:4b58b33f-5564-47cb-8a9c-04f447e5d073/hh_members[1]	38	2	1	1		1	2		3	1				1	3	2		2	1	1	2	2		2
uuid:4b58b33f-5564-47cb-8a9c-04f447e5d073/hh_members[2]	20	1	2	8		2	2		1	1				1	3	2		2	1	2		2		2
uuid:4b58b33f-5564-47cb-8a9c-04f447e5d073/hh_members[3]	15	1	2	8		2	2		1	1				1	3	2		2	1	2		2		2
uuid:4b58b33f-5564-47cb-8a9c-04f447e5d073/hh_members[4]	13	2	3	4		2	2		1	1				1	3	2		2	1	1	2	2		2
uuid:4b58b33f-5564-47cb-8a9c-04f447e5d073/hh_members[5]	9	2	2	4		2	2		1	1				1	3	2		2	1	1	2	2		2
uuid:4b58b33f-5564-47cb-8a9c-04f447e5d073/hh_members[6]	6	2	1	10	NA	2	2		6	1				1	3	2		2	1	1	2	2		2
uuid:4b58b33f-5564-47cb-8a9c-04f447e5d073/hh_members[7]	5	1	1	10	NA	2	2		6	1				1	3	2		2	1	2		2		2
uuid:e2312a50-7a8a-4268-8372-a4208b44a0ba/hh_members[1]	70	1	2	1		1	2		2	1				1	3	2		2	1	2		1	1	1	4
uuid:e2312a50-7a8a-4268-8372-a4208b44a0ba/hh_members[2]	60	2	1	3		3	2		2	1				1	3	2		2	1	2		1	1	1	4
uuid:e2312a50-7a8a-4268-8372-a4208b44a0ba/hh_members[3]	20	1	4	4		2	2		1	1				1	3	2		2	1	2		1	1	1	4
uuid:e2312a50-7a8a-4268-8372-a4208b44a0ba/hh_members[4]	18	1	4	4		2	2		1	1				1	3	2		2	1	2		1	1	1	4
uuid:e2312a50-7a8a-4268-8372-a4208b44a0ba/hh_members[5]	15	2	3	4		2	2		6	1				1	3	2		2	1	1	2	1	1	1	2			1
uuid:e2312a50-7a8a-4268-8372-a4208b44a0ba/hh_members[6]	10	1	2	4		2	2		6	1				1	3	2		2	1	2		2		2
uuid:a6dd5d82-2e57-4c1d-9f62-5550c67ccca2/hh_members[1]	35	1	1	5		1	2		2	1				3	3	2		2	1	2		1	1	1	3
uuid:a6dd5d82-2e57-4c1d-9f62-5550c67ccca2/hh_members[2]	30	2	1	3		3	2		2	1				3	3	2		2	1	2		1	1	1	2			2
uuid:a6dd5d82-2e57-4c1d-9f62-5550c67ccca2/hh_members[3]	10	1	2	4		2	2		6	1				1	3	2		2	1	2		2		2
uuid:a6dd5d82-2e57-4c1d-9f62-5550c67ccca2/hh_members[4]	3	1	1	10	NA	2	2		6	1				1	3	2		2	1	2		2		2
uuid:a6dd5d82-2e57-4c1d-9f62-5550c67ccca2/hh_members[5]	1	2	1	10	NA	2	2		6	1				1	3	2		2	1	2		2		2
uuid:4b92efb4-429f-4e04-a0b7-46f942c5640d/hh_members[1]	40	1	1	1		1	2		2	1				1	3	2		2	1	2		1	1	1	4
uuid:4b92efb4-429f-4e04-a0b7-46f942c5640d/hh_members[2]	36	2	1	3		3	2		2	1				1	3	2		1	4	1	2	1	1	1	2			2
uuid:4b92efb4-429f-4e04-a0b7-46f942c5640d/hh_members[3]	19	1	4	4		2	2		1	1				1	3	2		2	1	2		1	1	1	3
uuid:4b92efb4-429f-4e04-a0b7-46f942c5640d/hh_members[4]	17	2	3	4		2	2		6	1				1	3	2		1	4	1	2	1	1	1	2			2
uuid:4b92efb4-429f-4e04-a0b7-46f942c5640d/hh_members[5]	16	2	4	4		2	2		6	1				1	3	2		1	4	1	2	1	1	1	2			2
uuid:4b92efb4-429f-4e04-a0b7-46f942c5640d/hh_members[6]	11	1	2	4		2	2		6	1				1	3	2		1	4	1	2	1	1	1	3
uuid:4b92efb4-429f-4e04-a0b7-46f942c5640d/hh_members[7]	7	1	2	4		2	2		6	1				1	3	2		2	1	2		1	1	1	3
uuid:4b92efb4-429f-4e04-a0b7-46f942c5640d/hh_members[8]	4	1	1	10	NA	2	2		6	1				1	3	2		2	1	2		2		2
uuid:e269e7e4-5538-461e-b7f5-52b739cd5276/hh_members[1]	72	1	2	1		1	2		2	1				3	3	2		2	1	2		1	1	1	4
uuid:e269e7e4-5538-461e-b7f5-52b739cd5276/hh_members[2]	50	2	1	3		3	2		2	1				3	3	2		1	4	1	2	1	1	1	2			1
uuid:e269e7e4-5538-461e-b7f5-52b739cd5276/hh_members[3]	35	1	2	5		2	2		2	1				3	3	2		2	1	2		1	1	1	3
uuid:e269e7e4-5538-461e-b7f5-52b739cd5276/hh_members[4]	19	1	4	5		4	2		1	1				3	3	2		1	4	1	2	1	1	1	3
uuid:e269e7e4-5538-461e-b7f5-52b739cd5276/hh_members[5]	16	1	3	4		4	2		6	1				3	3	2		2	1	2		2		2
uuid:e269e7e4-5538-461e-b7f5-52b739cd5276/hh_members[6]	6	1	1	10	NA	4	2		6	1				1	3	1	2	1	2	1	1	1	1	1	3
uuid:4cc94d76-15f7-4794-8881-0232b9b7b772/hh_members[1]	47	2	1	3		1	2		3	1				1	3	2		1	4	1	2	1	1	1	2			1
uuid:4cc94d76-15f7-4794-8881-0232b9b7b772/hh_members[2]	21	1	4	5		2	2		1	1				1	3	2		1	4	1	1	1	1	1	3
uuid:4cc94d76-15f7-4794-8881-0232b9b7b772/hh_members[3]	25	2	3	6		2	2		5	1				1	3	2		2	1	2		1	1	1	2			1
uuid:4cc94d76-15f7-4794-8881-0232b9b7b772/hh_members[4]	2	1	1	10	NA	4	2		6	1				1	3	2		2	1	2		2		2
uuid:a8261702-b0dc-47a5-9de2-9185fef028bc/hh_members[1]	67	1	1	1		1	2		2	1				1	3	2		2	1	1	1	1	1	1	3
uuid:a8261702-b0dc-47a5-9de2-9185fef028bc/hh_members[2]	60	2	1	3		3	2		2	1				1	3	2		2	1	1	2	2		2
uuid:a8261702-b0dc-47a5-9de2-9185fef028bc/hh_members[3]	35	2	1	3		4	2		2	1				1	3	2		2	1	2		1	1	1	2			1
uuid:a8261702-b0dc-47a5-9de2-9185fef028bc/hh_members[4]	20	2	2	4		4	2		1	1				1	3	2		2	1	2		1	1	1	1		2
uuid:a8261702-b0dc-47a5-9de2-9185fef028bc/hh_members[5]	18	1	2	4		4	2		1	1				1	3	2		2	1	1	2	1	1	1	1		2
uuid:a8261702-b0dc-47a5-9de2-9185fef028bc/hh_members[6]	10	1	2	4		4	2		1	1				1	3	2		2	1	2		1	1	1	1		2
uuid:a8261702-b0dc-47a5-9de2-9185fef028bc/hh_members[7]	8	2	2	4		4	2		1	1				1	3	2		2	1	2		2		2
uuid:a8261702-b0dc-47a5-9de2-9185fef028bc/hh_members[8]	4	1	1	10	NA	4	2		6	1				1	3	2		2	2	2		2		2
uuid:a8261702-b0dc-47a5-9de2-9185fef028bc/hh_members[9]	1	1	1	10	NA	4	2		6	1				1	3	2		2	1	2		2		2
uuid:e31bcd27-678d-4c42-ac91-698013633c68/hh_members[1]	52	1	2	5		1	2		2	1				1	3	2		2	1	2		1	1	1	1		2
uuid:e31bcd27-678d-4c42-ac91-698013633c68/hh_members[2]	40	2	2	3		3	2		2	1				1	3	2		2	1	2		1	1	1	4
uuid:e31bcd27-678d-4c42-ac91-698013633c68/hh_members[3]	17	2	4	4		2	2		1	1				1	3	2		2	1	2		2		2
uuid:e31bcd27-678d-4c42-ac91-698013633c68/hh_members[4]	18	1	2	4		2	2		1	1				1	3	2		2	1	1	2	2		2
uuid:e31bcd27-678d-4c42-ac91-698013633c68/hh_members[5]	8	1	2	4		2	2		1	1				1	3	2		2	1	2		2		2
uuid:a8dc1039-414a-4d17-a2e2-542e08e73a82/hh_members[1]	72	2	1	1		1	2		3	1				1	3	2		2	1	2		2		2
uuid:4d665bf5-b117-4f33-b3fb-5a1082d5beb7/hh_members[1]	77	1	1	1		1	2		2	1				1	3	2		2	2	1	2	1	1	1	4
uuid:4d665bf5-b117-4f33-b3fb-5a1082d5beb7/hh_members[2]	65	2	1	3		3	2		2	1				1	3	2		2	2	1	1	1	1	1	2			2
uuid:4d665bf5-b117-4f33-b3fb-5a1082d5beb7/hh_members[3]	25	1	3	5		2	2		2	1				1	3	2		2	1	1	2	1	1	1	4
uuid:4d665bf5-b117-4f33-b3fb-5a1082d5beb7/hh_members[4]	24	2	4	3		4	2		2	1				1	3	2		2	2	2		1	1	1	2			1
uuid:4d665bf5-b117-4f33-b3fb-5a1082d5beb7/hh_members[5]	1	1	1	10	NA	4	2		6	1				1	3	2		2	1	2		2		2
uuid:aa3fa1e1-96fb-44b8-9cda-0060983374bf/hh_members[1]	60	1	2	1		1	2		2	1				1	3	2		2	1	1	2	2		2
uuid:aa3fa1e1-96fb-44b8-9cda-0060983374bf/hh_members[2]	50	2	1	3		3	2		2	1				1	3	2		2	1	2		2		1	4
uuid:aa3fa1e1-96fb-44b8-9cda-0060983374bf/hh_members[3]	23	1	4	5		2	2		1	1				1	3	2		1	1	1	1	2		2
uuid:aa3fa1e1-96fb-44b8-9cda-0060983374bf/hh_members[4]	20	2	2	1		2	2		1	1				1	3	2		2	1	2		2		2
uuid:aa3fa1e1-96fb-44b8-9cda-0060983374bf/hh_members[5]	12	2	2	4		2	2		6	1				1	3	2		2	1	2		2		2
uuid:4e9da561-5ea7-4f60-9aab-e30f94e8b571/hh_members[1]	47	1	1	1		1	2		2	1				1	3	2		2	1	2		2		2
uuid:4e9da561-5ea7-4f60-9aab-e30f94e8b571/hh_members[2]	42	2	1	3		3	2		2	1				1	3	2		2	1	1	2	2		2
uuid:4e9da561-5ea7-4f60-9aab-e30f94e8b571/hh_members[3]	32	1	4	10	Jobless	2	2		1	1				1	3	2		2	1	2		2		2
uuid:e5d6eae3-597f-407f-9b16-392cdeb6fc95/hh_members[1]	40	1	2	1		1	2		2	1				1	3	2		1	4	1	2	1	1	1	4
uuid:e5d6eae3-597f-407f-9b16-392cdeb6fc95/hh_members[2]	35	2	1	3		3	2		2	4	2			1		2		2	1	2		1	1	1	2			1
uuid:e5d6eae3-597f-407f-9b16-392cdeb6fc95/hh_members[3]	18	1	4	4		2	2		1	1				1	3	2		2	1	2		1	1	1	3
uuid:e5d6eae3-597f-407f-9b16-392cdeb6fc95/hh_members[4]	17	2	4	4		2	2		6	1				1	3	2		2	1	2		1	1	1	2			1
uuid:e5d6eae3-597f-407f-9b16-392cdeb6fc95/hh_members[5]	15	2	3	4		2	2		6	1				1	3	2		1	4	1	2	1	1	1	2			1
uuid:e5d6eae3-597f-407f-9b16-392cdeb6fc95/hh_members[6]	14	2	3	4		2	2		6	1				1	3	2		2	1	2		1	1	1	2			1
uuid:e5d6eae3-597f-407f-9b16-392cdeb6fc95/hh_members[7]	12	2	2	4		2	2		6	1				1	3	2		2	1	2		1	1	1	2			1
uuid:e5d6eae3-597f-407f-9b16-392cdeb6fc95/hh_members[8]	8	1	1	10	NA	2	2		6	1				1	3	2		2	1	2		1	1	1	2			1
uuid:e5d6eae3-597f-407f-9b16-392cdeb6fc95/hh_members[9]	4	1	1	10	NA	2	2		6	1				1	3	2		2	1	2		2		2
uuid:aabf9f57-13b4-4ce7-a84d-3c0d88a53f6f/hh_members[1]	60	1	1	1		1	1		2	1				1	3	2		2	1	2		1	1	1	4
uuid:aabf9f57-13b4-4ce7-a84d-3c0d88a53f6f/hh_members[2]	50	2	1	3		3	1		2	1				1	3	2		2	1	2		1	1	1	2			1
uuid:aabf9f57-13b4-4ce7-a84d-3c0d88a53f6f/hh_members[3]	18	1	4	5		2	1		1	1				1	3	2		2	1	1	2	1	1	1	4
uuid:aabf9f57-13b4-4ce7-a84d-3c0d88a53f6f/hh_members[4]	15	2	4	4		2	1		6	1				1	3	2		2	1	2		2		2
uuid:aabf9f57-13b4-4ce7-a84d-3c0d88a53f6f/hh_members[5]	13	1	2	4		2	1		6	1				1	3	2		1	3	1	1	1	1	1	3
uuid:e612afea-9b66-421c-8d74-bec6b400702e/hh_members[1]	75	2	1	1		1	2		5	1				1	3	2		2	1	2		2		2
uuid:50afbabf-8fa8-4eee-ba86-0e782bc2d6b2/hh_members[1]	35	1	1	1		1	2		2	1				1	3	2		2	1	2		1	1	1	4
uuid:50afbabf-8fa8-4eee-ba86-0e782bc2d6b2/hh_members[2]	34	2	2	3		3	2		2	1				1	3	2		2	1	2		1	1	1	2			1
uuid:50afbabf-8fa8-4eee-ba86-0e782bc2d6b2/hh_members[3]	12	2	2	4		2	2		6	1				1	3	2		1	4	1	2	1	1	1	2			1
uuid:50afbabf-8fa8-4eee-ba86-0e782bc2d6b2/hh_members[4]	9	2	1	10	NA	2	2		2	1				1	3	2		1	4	1	2	1	1	1	2			1
uuid:50afbabf-8fa8-4eee-ba86-0e782bc2d6b2/hh_members[5]	7	1	1	10	NA	2	2		6	1				1	3	2		2	1	2		1	1	1	1		1
uuid:50afbabf-8fa8-4eee-ba86-0e782bc2d6b2/hh_members[6]	5	1	1	10	NA	2	2		6	1				1	3	2		2	1	2		1	1	1	1		1
uuid:50afbabf-8fa8-4eee-ba86-0e782bc2d6b2/hh_members[7]	9	1	1	10	NA	2	2		6	1				1	3	2		2	1	2		2		2
uuid:e640cd4c-ee74-4ce3-81f6-9d92e408889e/hh_members[1]	60	1	1	1		1	2		2	1				3	3	2		1	4	1	2	1	1	1	4
uuid:e640cd4c-ee74-4ce3-81f6-9d92e408889e/hh_members[2]	55	2	1	3		3	2		2	1				1	3	2		2	1	2		1	1	1	2			1
uuid:e640cd4c-ee74-4ce3-81f6-9d92e408889e/hh_members[3]	19	1	4	5		2	2		1	1				3	1	2		1	4	1	2	1	1	1	3
uuid:e640cd4c-ee74-4ce3-81f6-9d92e408889e/hh_members[4]	14	2	3	4		4	2		6	1				3	3	2		2	1	2		1	1	1	2			1
uuid:e640cd4c-ee74-4ce3-81f6-9d92e408889e/hh_members[5]	12	2	2	4		4	2		6	1				3	3	2		1	4	1	2	1	1	1	2			1
uuid:50bf8836-8efa-4efc-ba7b-cf687deb27e5/hh_members[1]	55	1	3	5		1	1		2	1				1	3	2		2	1	2		2		2
uuid:50bf8836-8efa-4efc-ba7b-cf687deb27e5/hh_members[2]	45	2	1	3		3	1		2	1				1	3	2		2	1	1	2	2		2
uuid:50bf8836-8efa-4efc-ba7b-cf687deb27e5/hh_members[3]	16	2	4	4		2	1		1	1				1	3	2		2	1	1	2	2		2
uuid:e66d48bb-c15d-46b3-beb0-eb359a5b0350/hh_members[1]	70	1	2	1		1	2		2	1				1	3	2		2	1	2		1	1	1	4
uuid:e66d48bb-c15d-46b3-beb0-eb359a5b0350/hh_members[2]	55	2	1	3		3	2		2	1				1	3	2		2	1	2		1	1	1	2			1
uuid:e66d48bb-c15d-46b3-beb0-eb359a5b0350/hh_members[3]	20	1	4	4		2	2		1	1				1	3	2		2	1	2		1	1	1	3
uuid:533e2665-7c05-4d2b-9241-d9dc9dcc587a/hh_members[1]	80	1	2	1		1	2		2	1				1	3	2		1	4	1	2	1	1	1	4
uuid:533e2665-7c05-4d2b-9241-d9dc9dcc587a/hh_members[2]	50	2	1	3		3	2		2	1				1	3	1	2	1	4	1	2	1	1	1	2			1
uuid:533e2665-7c05-4d2b-9241-d9dc9dcc587a/hh_members[3]	21	1	4	4		2	2		1	1				1	3	2		1	1	1	2	1	1	1	3
uuid:aacd059f-8369-46c4-bd1e-6d1fb856701e/hh_members[1]	70	1	2	1		1	2		2	1				1	3	2		2	1	2		1	1	1	4
uuid:aacd059f-8369-46c4-bd1e-6d1fb856701e/hh_members[2]	51	2	2	3		3	2		2	1				1	3	2		2	1	1	2	1	1	1	2			1
uuid:aacd059f-8369-46c4-bd1e-6d1fb856701e/hh_members[3]	13	2	3	4		2	2		6	1				1	3	2		1	3	1	1	1	1	1	3
uuid:aacd059f-8369-46c4-bd1e-6d1fb856701e/hh_members[4]	1	1	1	10	NA	2	1		6	1				1	3	2		2	1	2		2		2
uuid:e761ae04-907b-48fe-a498-f791f9e478e8/hh_members[1]	50	2	1	1		1	2		5	1				1	3	2		2	1	1	2	1	1	1	2			1
uuid:56326729-de80-439e-b854-ca811df3361d/hh_members[1]	75	1	1	5		1	2		2	1				1	3	2		2	1	2		2		2
uuid:56326729-de80-439e-b854-ca811df3361d/hh_members[2]	56	2	1	3		3	2		2	1				1	3	2		2	1	2		1	1	1	2			1
uuid:e837a68b-ae69-453e-9a04-25cd68d0bd1b/hh_members[1]	47	1	1	1		1	2		2	1				1	3	2		2	1	1	2	1	1	1	4
uuid:e837a68b-ae69-453e-9a04-25cd68d0bd1b/hh_members[2]	43	2	1	3		3	2		2	1				1	3	2		2	2	2		1	1	1	2			1
uuid:e837a68b-ae69-453e-9a04-25cd68d0bd1b/hh_members[3]	19	2	4	4		2	2		1	1				1	3	2		2	1	2		1	1	1	3
uuid:56d4b557-b90d-4d44-99da-bc5c6f7d3604/hh_members[1]	60	1	2	1		1	1		2	1				1	3	2		2	1	1	2	1	1	1	4
uuid:56d4b557-b90d-4d44-99da-bc5c6f7d3604/hh_members[2]	50	2	1	3		3	1		2	1				1	3	2		2	1	1	2	1	1	1	4
uuid:56d4b557-b90d-4d44-99da-bc5c6f7d3604/hh_members[3]	22	1	4	4		2	1		1	1				1	3	2		2	1	1	2	1	1	1	4
uuid:56d4b557-b90d-4d44-99da-bc5c6f7d3604/hh_members[4]	17	2	4	4		2	1		1	1				1	3	2		2	1	1	2	1	1	1	3
uuid:57850a80-e205-4a00-a942-708e2ec2d754/hh_members[1]	62	1	1	10	NA	1	2		5	1				1	3	2		2	1	1	2	2		2
uuid:e9988b28-e9db-4eac-ba32-7bfbfab6e5d0/hh_members[1]	72	1	1	1		1	2		2	1				1	3	2		2	2	2		2		1	4
uuid:e9988b28-e9db-4eac-ba32-7bfbfab6e5d0/hh_members[2]	65	2	1	3		3	2		2	1				1	3	2		2	1	1	2	2		2
uuid:e9988b28-e9db-4eac-ba32-7bfbfab6e5d0/hh_members[3]	18	1	3	4		2	2		1	1				1	3	2		2	1	2		2		2
uuid:e9988b28-e9db-4eac-ba32-7bfbfab6e5d0/hh_members[4]	11	2	3	4		2	2		1	1				1	3	2		2	1	1	2	2		2
uuid:e9988b28-e9db-4eac-ba32-7bfbfab6e5d0/hh_members[5]	9	1	2	4		2	2		1	1				1	3	2		2	2	1	2	2		2
uuid:e9988b28-e9db-4eac-ba32-7bfbfab6e5d0/hh_members[6]	8	2	1	10	NA	2	2		1	1				1	3	2		2	1	2		2		2
uuid:e9988b28-e9db-4eac-ba32-7bfbfab6e5d0/hh_members[7]	4	2	1	10	NA	2	2		6	1				1	3	2		2	1	2		2		2
uuid:e9988b28-e9db-4eac-ba32-7bfbfab6e5d0/hh_members[8]	2	2	1	10	NA	2	2		6	1				1	3	2		2	1	2		2		2
uuid:aca5aaef-aef2-4576-97b4-2ddc3de74371/hh_members[1]	37	1	4	1		1	2		2	1				1	3	2		2	1	2		2		2
uuid:aca5aaef-aef2-4576-97b4-2ddc3de74371/hh_members[2]	60	2	1	3		3	2		2	1				1	3	2		2	1	1	2	2		2
uuid:aca5aaef-aef2-4576-97b4-2ddc3de74371/hh_members[3]	37	2	1	3		3	2		2	1				1	3	2		2	1	2		2		2
uuid:aca5aaef-aef2-4576-97b4-2ddc3de74371/hh_members[4]	20	1	3	8		2	2		1	1				1	3	2		2	1	2		2		2
uuid:aca5aaef-aef2-4576-97b4-2ddc3de74371/hh_members[5]	15	2	4	4		2	2		1	1				1	3	2		2	1	1	2	2		2
uuid:aca5aaef-aef2-4576-97b4-2ddc3de74371/hh_members[6]	13	2	4	4		2	2		1	1				1	3	2		2	1	1	2	2		2
uuid:aca5aaef-aef2-4576-97b4-2ddc3de74371/hh_members[7]	10	2	2	4		2	2		1	1				1	3	2		2	1	1	2	2		2
uuid:aca5aaef-aef2-4576-97b4-2ddc3de74371/hh_members[8]	7	1	2	4		2	2		6	1				1	3	1	9	2	4	2		2		2
uuid:aca5aaef-aef2-4576-97b4-2ddc3de74371/hh_members[9]	4	2	1	10	NA	2	2		6	1				1	3	2		2	1	2		2		2
uuid:5813a0de-f972-4ca0-a2f0-1754813120be/hh_members[1]	55	1	3	1		1	2		2	1				1	3	2		2	1	2		1	1	1	4
uuid:5813a0de-f972-4ca0-a2f0-1754813120be/hh_members[2]	41	2	1	1		3	2		2	1				1	3	2		2	1	2		1	1	1	4
uuid:5813a0de-f972-4ca0-a2f0-1754813120be/hh_members[3]	23	1	4	5		2	2		1	1				1	3	2		2	1	2		1	1	1	4
uuid:5813a0de-f972-4ca0-a2f0-1754813120be/hh_members[4]	16	1	3	4		2	2		1	1				1	3	2		2	1	2		1	1	1	3
uuid:ea210360-68cd-4c85-8c30-65bb87cecda0/hh_members[1]	62	1	2	1		1	1		2	1				1	3	2		2	1	1	2	2		2
uuid:ea210360-68cd-4c85-8c30-65bb87cecda0/hh_members[2]	50	2	1	3		3	1		2	1				1	3	2		2	1	1	2	2		2
uuid:ea210360-68cd-4c85-8c30-65bb87cecda0/hh_members[3]	85	2	1	10	NA	4	1		6	1				1	3	2		2	1	1	2	2		2
uuid:ea210360-68cd-4c85-8c30-65bb87cecda0/hh_members[4]	24	1	4	8		2	1		1	1				1	3	2		2	1	2		2		2
uuid:ea210360-68cd-4c85-8c30-65bb87cecda0/hh_members[5]	19	1	4	4		2	1		1	1				1	3	2		2	1	2		2		2
uuid:ad512ac3-a7fe-439f-ab10-8e32f76b1587/hh_members[1]	40	1	1	1		1	1		2	1				1	3	2		2	1	2		1	1	1	4
uuid:ad512ac3-a7fe-439f-ab10-8e32f76b1587/hh_members[2]	35	2	3	3		3	1		2	1				1	3	2		2	1	2		2		2
uuid:ad512ac3-a7fe-439f-ab10-8e32f76b1587/hh_members[3]	10	1	2	4		2	1		1	1				1	3	2		1	4	1	2	1	1	1	3
uuid:ad512ac3-a7fe-439f-ab10-8e32f76b1587/hh_members[4]	6	2	1	10	NA	2	1		6	1				1	3	2		1	4	1	2	2		2
uuid:ad512ac3-a7fe-439f-ab10-8e32f76b1587/hh_members[5]	5	1	1	10	NA	2	1		6	1				1	3	1	4	2	3	2		2		2
uuid:ad512ac3-a7fe-439f-ab10-8e32f76b1587/hh_members[6]	1	1	1	10	NA	2	1		6	1				1	3	2		2	1	2		2		2
uuid:58d4752c-5c51-421f-a785-5554f5c740ae/hh_members[1]	39	1	2	1		1	2		2	1				1	3	2		2	1	2		2		2
uuid:58d4752c-5c51-421f-a785-5554f5c740ae/hh_members[2]	35	2	1	3		3	2		2	1				1	3	2		2	1	2		2		2
uuid:58d4752c-5c51-421f-a785-5554f5c740ae/hh_members[3]	15	1	3	4		2	2		1	1				1	3	2		2	1	1	2	2		2
uuid:58d4752c-5c51-421f-a785-5554f5c740ae/hh_members[4]	11	2	2	4		2	2		1	1				2	3	2		2	1	1	2	2		2
uuid:58d4752c-5c51-421f-a785-5554f5c740ae/hh_members[5]	8	1	2	4		2	2		6	1				1	3	2		2	1	2		2		2
uuid:58d4752c-5c51-421f-a785-5554f5c740ae/hh_members[6]	5	1	1	10	NA	2	2		6	1				1	3	1	2	2	3	2		2		2
uuid:58d4752c-5c51-421f-a785-5554f5c740ae/hh_members[7]	1	1	1	10	NA	2	2		6	1				1	3	2		2	1	2		2		2
uuid:58d4752c-5c51-421f-a785-5554f5c740ae/hh_members[8]	50	2	1	1		4	2		3	1				1	3	2		2	1	2		2		2
uuid:ea3bedf4-1b65-439e-a40f-05c59d30b4b2/hh_members[1]	32	2	1	1		1	2		3	1				3	3	2		2	1	1	2	1	1	2
uuid:ea3bedf4-1b65-439e-a40f-05c59d30b4b2/hh_members[2]	15	2	2	4		2	2		1	1				3	3	2		2	1	2		2		2
uuid:ea3bedf4-1b65-439e-a40f-05c59d30b4b2/hh_members[3]	15	2	2	4		2	2		1	1				3	3	2		2	1	2		2		2
uuid:ea3bedf4-1b65-439e-a40f-05c59d30b4b2/hh_members[4]	8	1	2	4		2	2		1	1				1	3	2		2	1	2		2		2
uuid:eb2febe2-3a0e-4848-b912-b44845645619/hh_members[1]	57	2	1	1		1	2		3	1				1	3	2		2	1	2		2		2
uuid:5a307308-b54f-40b0-b85f-4292c11be9e3/hh_members[1]	80	2	1	1		1	2		3	1				1	3	2		2	1	2		2		2
uuid:5a307308-b54f-40b0-b85f-4292c11be9e3/hh_members[2]	17	2	3	4		4	2		1	1				1	3	2		2	1	2		2		2
uuid:5a307308-b54f-40b0-b85f-4292c11be9e3/hh_members[3]	13	1	2	4		4	2		1	1				1	3	2		2	1	2		2		2
uuid:adb0795b-cef5-4e56-93bc-b90f9241454e/hh_members[1]	52	1	2	1		1	1		2	1				1	3	2		2	1	1	2	1	1	1	4
uuid:adb0795b-cef5-4e56-93bc-b90f9241454e/hh_members[2]	42	2	1	3		3	1		2	1				1	3	2		2	1	1	2	1	1	1	2			1
uuid:adb0795b-cef5-4e56-93bc-b90f9241454e/hh_members[3]	18	1	4	4		2	1		1	1				1	3	2		2	1	2		1	1	1	4
uuid:adb0795b-cef5-4e56-93bc-b90f9241454e/hh_members[4]	15	2	3	4		2	1		6	1				1	3	2		2	1	2		2		1	2			1
uuid:adb0795b-cef5-4e56-93bc-b90f9241454e/hh_members[5]	8	1	2	4		2	1		6	1				3	3	2		2	1	2		1	1	1	3
uuid:ebe138c3-76a2-4b38-b14c-853da69c95d7/hh_members[1]	57	1	2	1		1	2		2	1				1	3	2		2	4	1	2	1	1	1	3
uuid:ebe138c3-76a2-4b38-b14c-853da69c95d7/hh_members[2]	50	2	1	3		3	2		2	1				1	3	2		2	4	1	2	1	1	1	4
uuid:ebe138c3-76a2-4b38-b14c-853da69c95d7/hh_members[3]	23	1	4	4		2	2		2	1				1	3	2		1	4	1	2	1	1	1	3
uuid:ebe138c3-76a2-4b38-b14c-853da69c95d7/hh_members[4]	22	2	4	3		4	2		2	1				1	3	2		1	4	1	2	1	1	1	2			1
uuid:5bd3dc81-e9bd-463a-aec0-995b235bd434/hh_members[1]	29	1	1	1		1	2		2	1				1	3	2		2	1	1	2	2		2
uuid:5bd3dc81-e9bd-463a-aec0-995b235bd434/hh_members[2]	38	2	1	3		3	2		2	1				1	3	2		2	1	2		2		2
uuid:5bd3dc81-e9bd-463a-aec0-995b235bd434/hh_members[3]	8	1	1	10	NA	2	2		6	1				1	3	2		2	1	2		2		2
uuid:5bd3dc81-e9bd-463a-aec0-995b235bd434/hh_members[4]	5	2	1	10	NA	2	2		6	1				1	3	2		2	1	2		2		2
uuid:5bd3dc81-e9bd-463a-aec0-995b235bd434/hh_members[5]	3	1	1	10	NA	2	2		6	1				1	3	2		2	1	2		2		2
uuid:ed6b1ee1-49ff-4235-a4ff-d1b96dea1ee5/hh_members[1]	62	1	1	5		1	2		2	1				3	3	2		2	1	2		2		2
uuid:ed6b1ee1-49ff-4235-a4ff-d1b96dea1ee5/hh_members[2]	60	2	1	3		3	2		2	1				3	3	2		2	1	2		1	1	2
uuid:ed6b1ee1-49ff-4235-a4ff-d1b96dea1ee5/hh_members[3]	28	1	2	5		2	2		1	1				3	3	2		2	1	2		2		2
uuid:ed6b1ee1-49ff-4235-a4ff-d1b96dea1ee5/hh_members[4]	18	2	4	4		2	2		1	1				3	3	2		2	1	2		2		2
uuid:adff57d8-a8cc-48f6-b588-177b5387f57f/hh_members[1]	36	1	1	1		1	1		2	1				1	3	2		2	1	2		2		2
uuid:adff57d8-a8cc-48f6-b588-177b5387f57f/hh_members[2]	45	2	1	3		3	1		2	1				1	3	2		2	1	2		2		2
uuid:adff57d8-a8cc-48f6-b588-177b5387f57f/hh_members[3]	19	1	3	5		2	1		1	1				1	3	2		2	1	1	2	2		2
uuid:adff57d8-a8cc-48f6-b588-177b5387f57f/hh_members[4]	17	1	2	5		2	1		1	1				1	3	2		2	1	1	2	2		2
uuid:adff57d8-a8cc-48f6-b588-177b5387f57f/hh_members[5]	14	1	1	8		2	1		1	1				1	3	2		2	1	1	2	2		2
uuid:adff57d8-a8cc-48f6-b588-177b5387f57f/hh_members[6]	9	1	1	10	NA	2	1		6	1				1	3	2		2	1	2		2		2
uuid:ee9096c2-fbe0-416a-a528-b050ec6d8b2f/hh_members[1]	60	1	1	1		1	2		2	1				1	3	2		2	1	2		1	1	1	4
uuid:ee9096c2-fbe0-416a-a528-b050ec6d8b2f/hh_members[2]	35	2	1	3		3	2		2	1				1	3	2		2	1	2		1	1	1	2			1
uuid:ee9096c2-fbe0-416a-a528-b050ec6d8b2f/hh_members[3]	18	2	4	4		2	2		1	1				1	3	2		2	1	2		1	1	1	2			1
uuid:ee9096c2-fbe0-416a-a528-b050ec6d8b2f/hh_members[4]	15	1	3	4		2	2		6	1				1	3	2		1	4	1	2	1	1	1	3
uuid:ef15b6bd-cb1b-4c07-83ec-8ce325962db6/hh_members[1]	70	1	1	1		1	2		2	1				1	3	2		1	1	1	2	1	1	1	4
uuid:ef15b6bd-cb1b-4c07-83ec-8ce325962db6/hh_members[2]	63	2	1	3		3	2		2	1				1	3	2		2	1	1	2	1	1	1	4
uuid:5bd8da17-0774-49a1-b853-8df01343823c/hh_members[1]	73	2	1	3		1	2		3	1				1	3	2		2	1	1	2	2		2
uuid:5bd8da17-0774-49a1-b853-8df01343823c/hh_members[2]	42	1	2	1		2	2		2	1				1	3	2		2	1	2		1	1	1	4
uuid:5bd8da17-0774-49a1-b853-8df01343823c/hh_members[3]	38	2	1	1		3	2		2	1				1	3	2		2	1	2		1	1	1	4
uuid:5bd8da17-0774-49a1-b853-8df01343823c/hh_members[4]	15	2	2	4		2	2		1	1				1	3	2		2	1	1	2	1	1	1	2			1
uuid:5bd8da17-0774-49a1-b853-8df01343823c/hh_members[5]	11	1	2	4		2	2		6	1				1	3	2		2	1	2		1	1	1	3
uuid:5bd8da17-0774-49a1-b853-8df01343823c/hh_members[6]	7	1	1	10	NA	2	2		6	1				1	3	2		2	1	2		1	1	1	3
uuid:5bd8da17-0774-49a1-b853-8df01343823c/hh_members[7]	4	1	1	10	NA	2	2		6	1				1	3	2		2	1	2		1	1	1	3
uuid:5bd8da17-0774-49a1-b853-8df01343823c/hh_members[8]	3	2	1	10	NA	2	2		6	1				1	3	2		2	1	2		2		2
uuid:5bd8da17-0774-49a1-b853-8df01343823c/hh_members[9]	1	1	1	10	NA	2	2		6	1				1	3	2		2	1	2		2		2
uuid:ae1a6aa4-4c3e-46c2-b30c-3a9d9b41026c/hh_members[1]	45	1	1	1		1	2		2	1				1	3	2		2	1	2		2		2
uuid:ae1a6aa4-4c3e-46c2-b30c-3a9d9b41026c/hh_members[2]	70	2	1	10	Pensioned	4	2		6	1				1	3	2		2	1	2		2		2
uuid:ae1a6aa4-4c3e-46c2-b30c-3a9d9b41026c/hh_members[3]	48	2	1	3		3	2		2	1				1	3	2		2	1	2		2		2
uuid:ae1a6aa4-4c3e-46c2-b30c-3a9d9b41026c/hh_members[4]	17	2	4	4		2	1		1	1				1	3	2		2	1	2		2		2
uuid:ae1a6aa4-4c3e-46c2-b30c-3a9d9b41026c/hh_members[5]	16	1	4	8		2	1		1	1				1	3	2		2	1	2		2		2
uuid:ae1a6aa4-4c3e-46c2-b30c-3a9d9b41026c/hh_members[6]	15	2	2	4		2	2		1	1				1	3	2		2	1	2		2		2
uuid:ae1a6aa4-4c3e-46c2-b30c-3a9d9b41026c/hh_members[7]	14	2	2	4		2	2		1	1				1	3	2		2	1	2		2		2
uuid:ae1a6aa4-4c3e-46c2-b30c-3a9d9b41026c/hh_members[8]	12	1	2	4		2	2		1	1				1	3	2		2	1	2		2		2
uuid:ae1a6aa4-4c3e-46c2-b30c-3a9d9b41026c/hh_members[9]	10	1	2	4		2	2		1	1				1	3	2		2	1	2		2		2
uuid:efef919b-af30-4a93-a98a-d88770d8b46e/hh_members[1]	77	2	1	10	Pensioned	1	2		3	1				1	3	2		2	1	2		2		2
uuid:40795b39-62f0-4de9-af8e-508b95191386/hh_members[1]	77	1	1	1		1	2		1	1				1	3	2		2	1	1	2	1	1	1	1		2
uuid:40795b39-62f0-4de9-af8e-508b95191386/hh_members[2]	63	2	1	3		3	2		2	1				1	3	2		2	1	2		2		2
uuid:f08f4182-b4f3-4060-bdf4-2db24fd304f8/hh_members[1]	68	2	1	1		1	1		3	1				1	1	2		2	1	2		2		2
uuid:ae9a0915-012d-4f1f-8578-0cc594b4a778/hh_members[1]	62	1	3	1		1	1		2	1				1	3	2		2	1	2		2		2
uuid:ae9a0915-012d-4f1f-8578-0cc594b4a778/hh_members[2]	50	2	1	3		3	1		2	1				1	3	2		2	1	2		2		2
uuid:ae9a0915-012d-4f1f-8578-0cc594b4a778/hh_members[3]	22	1	5	10	Jobless	2	1		2	1				1	3	2		2	1	2		2		2
uuid:f16e6bce-f573-4495-b5c2-0f310d61fa5e/hh_members[1]	50	2	1	1		1	2		3	1				1	3	2		2	1	2		1	1	1	2			1
uuid:b1828092-ac3b-4a41-88fe-0131f8ebc21b/hh_members[1]	62	1	1	1		1	2		2	1				1	3	2		2	1	2		2		2
uuid:b1828092-ac3b-4a41-88fe-0131f8ebc21b/hh_members[2]	60	2	1	3		3	2		2	1				1	3	2		2	1	1	2	2		2
uuid:b1828092-ac3b-4a41-88fe-0131f8ebc21b/hh_members[3]	21	1	4	4		2	2		1	1				1	3	2		2	2	2		2		2
uuid:b1828092-ac3b-4a41-88fe-0131f8ebc21b/hh_members[4]	18	1	4	4		2	2		1	1				1	3	2		2	2	1	2	2		2
uuid:f1a86861-3064-45d4-9c9d-db0db3f0c986/hh_members[1]	48	1	3	5		1	2		2	1				3	3	2		2	1	2		1	1	1	4
uuid:f1a86861-3064-45d4-9c9d-db0db3f0c986/hh_members[2]	42	2	1	3		3	2		2	1				1	3	2		2	1	2		2		2
uuid:f1a86861-3064-45d4-9c9d-db0db3f0c986/hh_members[3]	16	2	3	4		2	2		1	1				1	3	2		2	1	1	2	1	1	1	3
uuid:41697fa0-89b4-4278-962b-8e092db81ecb/hh_members[1]	55	1	1	1		1	2		2	1				1	3	2		2	1	1	2	2		2
uuid:41697fa0-89b4-4278-962b-8e092db81ecb/hh_members[2]	50	2	1	3		3	2		2	1				1	3	2		2	1	1	2	2		2
uuid:41697fa0-89b4-4278-962b-8e092db81ecb/hh_members[3]	25	1	4	1		2	2		1	1				1	3	2		2	1	1	2	1	1	1	4
uuid:b1f55ee8-5d7a-4c3a-b93e-9787d97161d8/hh_members[1]	67	2	1	1		1	2		3	1				1	3	2		2	1	2		2		2
uuid:f1d4dd4f-3895-4a69-aa2d-bbc3c0dc9ac0/hh_members[1]	26	1	4	10	Evangelist	1	1		1	1				1	3	2		2	1	2		1	1	1	4
uuid:f1d4dd4f-3895-4a69-aa2d-bbc3c0dc9ac0/hh_members[2]	19	1	4	1		4	1		1	1				1	3	2		2	1	1	2	1	1	1	4
uuid:b236a982-5847-4ec0-9597-4d5431a0e50e/hh_members[1]	62	2	1	1		1	2		3	1				1	1	2		2	1	1	2	1	1	1	2			2
uuid:b236a982-5847-4ec0-9597-4d5431a0e50e/hh_members[2]	10	2	1	10	NA	4	2		1	1				1	3	2		2	1	1	2	2		2
uuid:b4fbc792-4e3e-437d-80a7-fe84539bf0f0/hh_members[1]	40	2	4	2		1	2		2	1				1	3	2		2	1	1	2	2		2
uuid:b4fbc792-4e3e-437d-80a7-fe84539bf0f0/hh_members[2]	11	2	2	4		2	2		1	1				1	3	2		2	1	1	2	1	1	1	2			2
uuid:f31db8e6-64e9-4cbe-b5c2-311e1757b48e/hh_members[1]	70	1	1	1		1	2		3	1				1	3	2		2	1	1	2	2		2
uuid:f31db8e6-64e9-4cbe-b5c2-311e1757b48e/hh_members[2]	50	1	4	1		2	2		2	1				1	3	2		2	1	2		2		2
uuid:f31db8e6-64e9-4cbe-b5c2-311e1757b48e/hh_members[3]	45	2	1	3		4	2		2	1				1	3	2		2	1	2		2		2
uuid:f31db8e6-64e9-4cbe-b5c2-311e1757b48e/hh_members[4]	14	1	3	4		4	2		1	1				1	3	2		2	1	1	2	2		2
uuid:f31db8e6-64e9-4cbe-b5c2-311e1757b48e/hh_members[5]	17	2	4	4		4	2		1	1				1	3	2		2	1	2		2		2
uuid:f31db8e6-64e9-4cbe-b5c2-311e1757b48e/hh_members[6]	8	2	1	10	NA	4	2		6	1				1	3	2		2	1	2		2		2
uuid:f4f41cca-c8cc-40d8-8fb5-762104992e25/hh_members[1]	75	1	1	1		1	1		5	1				1	3	2		2	1	1	2	1	1	1	4
uuid:41f43a69-6d16-4a98-90c9-10cc07f121ad/hh_members[1]	68	1	1	1		1	2		2	1				1	3	2		2	1	1	2	2		2
uuid:41f43a69-6d16-4a98-90c9-10cc07f121ad/hh_members[2]	50	2	1	3		3	2		2	1				1	3	2		2	1	1	2	2		2
uuid:41f43a69-6d16-4a98-90c9-10cc07f121ad/hh_members[3]	16	2	4	4		2	2		1	1				1	3	2		2	1	2		2		2
uuid:b6dc3e71-6834-4c3e-9f7d-9f2c2641a5f2/hh_members[1]	72	2	1	1		1	2		3	1				1	1	2		2	1	1	2	1	1	2
uuid:b6dc3e71-6834-4c3e-9f7d-9f2c2641a5f2/hh_members[2]	26	2	4	10	Jobless	2	2		1	1				1	1	2		2	1	2		2		2
uuid:f5d53c8b-da13-454e-ac50-226b7dd8eab4/hh_members[1]	25	1	1	5		1	2		1	1				1	3	2		2	1	2		2		2
uuid:b847f948-e2f5-410c-98fb-3b6e366b53de/hh_members[1]	41	2	1	1		1	2		5	1				1	3	2		2	1	1	2	1	1	1	4
uuid:b847f948-e2f5-410c-98fb-3b6e366b53de/hh_members[2]	24	1	4	1		2	2		1	1				1	3	2		2	1	1	2	1	1	1	4
uuid:b87d9af6-4861-4bb0-bea8-0b1a1aeb4198/hh_members[1]	75	2	1	3		1	1		3	1				1	3	2		2	1	2		1	1	1	2			1
uuid:fa9162ca-e55b-40f5-9dfd-2d4b3ccd5d67/hh_members[1]	35	2	1	1		1	2		2	1				1	3	2		2	1	2		1	1	1	4
uuid:fa9162ca-e55b-40f5-9dfd-2d4b3ccd5d67/hh_members[2]	14	1	2	4		2	2		6	1				1	3	2		2	1	2		1	1	1	3
uuid:baaf2174-0678-4efa-9499-23ce6621afcb/hh_members[1]	82	2	1	1		2	2		3	1				1	3	2		2	1	1	2	2		2
uuid:42243c80-8433-48ef-8d54-64bdd73ede33/hh_members[1]	90	1	2	1		1	2		2	1				1	3	2		2	1	2		2		1	4
uuid:42243c80-8433-48ef-8d54-64bdd73ede33/hh_members[2]	76	2	1	3		3	2		2	1				1	3	2		1	3	1	1	1	1	1	4
uuid:42243c80-8433-48ef-8d54-64bdd73ede33/hh_members[3]	15	1	3	4		2	2		1	1				1	3	2		2	1	2		1	1	1	4
uuid:42243c80-8433-48ef-8d54-64bdd73ede33/hh_members[4]	12	2	2	4		2	2		6	1				1	3	2		2	1	1	2	1	1	1	2			1
uuid:42243c80-8433-48ef-8d54-64bdd73ede33/hh_members[5]	9	1	2	4		2	2		6	1				1	3	2		2	1	1	2	1	1	1	2			1
uuid:fb58fcc3-e573-4b39-8e1a-20bb68f9599a/hh_members[1]	60	1	2	1		1	2		2	1				1	3	2		2	1	2		1	1	1	4
uuid:fb58fcc3-e573-4b39-8e1a-20bb68f9599a/hh_members[2]	50	2	1	3		3	2		2	1				1	3	2		1	4	1	2	1	1	1	2			1
uuid:fb58fcc3-e573-4b39-8e1a-20bb68f9599a/hh_members[3]	22	1	3	5		2	2		1	1				1	3	2		1	4	1	2	1	1	1	4
uuid:fb58fcc3-e573-4b39-8e1a-20bb68f9599a/hh_members[4]	19	1	4	5		2	2		1	1				1	3	2		2	1	2		1	1	1	3
uuid:fb58fcc3-e573-4b39-8e1a-20bb68f9599a/hh_members[5]	17	1	4	4		2	2		6	1				1	3	2		2	1	2		1	1	1	3
uuid:fb58fcc3-e573-4b39-8e1a-20bb68f9599a/hh_members[6]	15	1	3	4		2	2		6	1				1	3	2		2	1	2		1	1	1	3
uuid:44acd2aa-4e12-4dbe-9d09-2ddc392c5d37/hh_members[1]	80	2	1	10	Pensioned	1	2		3	1				1	3	2		2	1	1	2	2		2
uuid:44acd2aa-4e12-4dbe-9d09-2ddc392c5d37/hh_members[2]	45	2	1	3		2	2		2	1				1	3	2		2	1	2		2		2
uuid:44acd2aa-4e12-4dbe-9d09-2ddc392c5d37/hh_members[3]	14	1	4	4		4	2		1	1				1	3	2		2	1	2		2		2
uuid:44acd2aa-4e12-4dbe-9d09-2ddc392c5d37/hh_members[4]	16	2	4	4		4	2		1	1				1	3	2		2	1	2		2		2
uuid:44acd2aa-4e12-4dbe-9d09-2ddc392c5d37/hh_members[5]	7	1	2	4		4	2		1	1				1	3	2		2	1	2		2		2
uuid:fbd0c90c-f129-409d-8f83-14e5ff3f8b60/hh_members[1]	40	1	2	1		1	1		2	1				1	3	2		1	4	1	2	1	1	1	2			1
uuid:fbd0c90c-f129-409d-8f83-14e5ff3f8b60/hh_members[2]	17	1	4	4		2	1		6	1				1	3	2		2	1	2		1	1	1	3
uuid:fbd0c90c-f129-409d-8f83-14e5ff3f8b60/hh_members[3]	15	1	3	4		2	1		6	1				1	3	2		1	4	1	2	1	1	1	3
uuid:fbd0c90c-f129-409d-8f83-14e5ff3f8b60/hh_members[4]	12	2	2	4		2	1		6	1				1	3	2		2	1	2		1	1	1	2			1
uuid:fbd0c90c-f129-409d-8f83-14e5ff3f8b60/hh_members[5]	9	1	2	4		2	1		6	1				1	3	2		2	1	2		1	1	1	3
uuid:bc2d17ee-45c4-4299-98bd-1ea815db1a7a/hh_members[1]	48	1	3	1		1	1		2	1				1	3	2		2	1	1	2	1	1	1	4
uuid:bc2d17ee-45c4-4299-98bd-1ea815db1a7a/hh_members[2]	34	2	1	3		3	1		2	1				1	3	2		2	1	2		1	1	1	2			1
uuid:bc2d17ee-45c4-4299-98bd-1ea815db1a7a/hh_members[3]	18	2	4	4		2	1		1	1				1	1	2		2	1	2		1	1	1	2			1
uuid:bc2d17ee-45c4-4299-98bd-1ea815db1a7a/hh_members[4]	15	1	4	4		2	1		1	1				1	1	2		2	1	2		1	1	1	3
uuid:bc2d17ee-45c4-4299-98bd-1ea815db1a7a/hh_members[5]	13	2	2	4		2	1		6	1				1	3	2		2	1	2		1	1	1	3
uuid:bc2d17ee-45c4-4299-98bd-1ea815db1a7a/hh_members[6]	13	2	2	4		2	1		6	1				1	3	2		2	1	2		1	1	1	3
uuid:bc2d17ee-45c4-4299-98bd-1ea815db1a7a/hh_members[7]	8	1	2	4		2	1		6	1				1	3	2		2	1	2		1	1	1	2			1
uuid:bc2d17ee-45c4-4299-98bd-1ea815db1a7a/hh_members[8]	4	1	1	10	NA	2	1		6	1				1	3	2		1	1	1	2	2		2
uuid:bc2d17ee-45c4-4299-98bd-1ea815db1a7a/hh_members[9]	1	2	1	10	NA	2	1		6	1				1	3	2		2	1	2		2		2
uuid:44bdf184-1207-4973-a321-7efc8348b5be/hh_members[1]	60	2	1	1		1	2		3	1				1	3	2		1	4	1	2	2		2
uuid:44bdf184-1207-4973-a321-7efc8348b5be/hh_members[2]	49	1	3	1		2	2		2	1				1	3	2		2	1	1	1	1	1	2
uuid:44bdf184-1207-4973-a321-7efc8348b5be/hh_members[3]	18	1	2	8		4	2		1	1				1	3	2		2	3	1	1	2		2
uuid:44bdf184-1207-4973-a321-7efc8348b5be/hh_members[4]	17	1	2	8		4	2		1	1				1	3	2		2	1	2		2		2
uuid:fc0c6253-ecd0-4d6b-b02a-7add96499c8e/hh_members[1]	60	1	1	1		1	1		2	1				1	3	2		2	1	2		1	1	1	4
uuid:fc0c6253-ecd0-4d6b-b02a-7add96499c8e/hh_members[2]	56	2	1	3		3	1		2	1				1	3	2		2	1	2		1	1	1	4
uuid:fc0c6253-ecd0-4d6b-b02a-7add96499c8e/hh_members[3]	28	1	4	1		2	1		1	1				1	3	2		1	1	1	2	1	1	1	4
uuid:fc0c6253-ecd0-4d6b-b02a-7add96499c8e/hh_members[4]	23	2	4	10	Sira ate	2	1		1	1				1	3	2		2	1	2		2		2
uuid:bc31b340-8da1-4839-b03d-9460c1d74122/hh_members[1]	70	1	1	1		1	1		2	1				3	3	2		1	4	1	2	1	1	1	4
uuid:bc31b340-8da1-4839-b03d-9460c1d74122/hh_members[2]	60	2	1	3		3	1		2	1				3	3	2		1	4	1	2	1	1	1	2			1
uuid:fda9ff6b-f289-43d0-bbfd-2e4d540b3f07/hh_members[1]	60	1	2	1		1	1		2	1				1	3	2		2	1	1	2	2		2
uuid:fda9ff6b-f289-43d0-bbfd-2e4d540b3f07/hh_members[2]	55	2	1	3	Jobless	3	1		2	1				1	3	2		2	1	2		2		2
uuid:bc35ec8f-d303-47b2-b390-e2916b115077/hh_members[1]	50	2	1	3		1	2		3	1				1	3	2		2	1	2		1	1	1	4
uuid:bc35ec8f-d303-47b2-b390-e2916b115077/hh_members[2]	18	1	3	4		2	2		1	1				1	3	2		1	4	1	2	1	1	1	4
uuid:ff9c57ed-d6ce-4421-a488-22dc927f03dd/hh_members[1]	45	2	1	3		1	2		5	1				1	3	2		2	1	1	2	1	1	1	2			2
uuid:ff9c57ed-d6ce-4421-a488-22dc927f03dd/hh_members[2]	15	2	3	4		2	2		1	1				1	1	2		2	1	1	2	1	1	1	2			2
uuid:45890702-61de-44e6-a4c9-9ca5521be63f/hh_members[1]	37	1	1	1		1	2		2	1				1	3	2		2	1	2		1	1	1	4
uuid:45890702-61de-44e6-a4c9-9ca5521be63f/hh_members[2]	35	2	1	3		3	2		2	1				1	3	2		2	1	1	1	1	1	1	2			1
uuid:45890702-61de-44e6-a4c9-9ca5521be63f/hh_members[3]	9	2	1	10	NA	2	2		1	1				1	3	2		2	1	2		1	1	2
uuid:45890702-61de-44e6-a4c9-9ca5521be63f/hh_members[4]	7	1	1	10	NA	2	2		6	1				1	3	2		2	1	2		2		2
uuid:45890702-61de-44e6-a4c9-9ca5521be63f/hh_members[5]	3	1	1	10	NA	2	2		6	1				1	3	2		2	1	2		2		2
uuid:d361547f-c3df-4632-99cd-f17840552e46/hh_members[1]	62	2	1	10	NA	1	1		3	1				1	3	2		2	1	1	2	2		2
uuid:46311c0c-878c-4b64-bb17-867ac0d83092/hh_members[1]	60	1	1	1		1	1		5	1				1	3	2		1	1	2		1	1	1	4
uuid:46311c0c-878c-4b64-bb17-867ac0d83092/hh_members[2]	22	2	4	4		2	1		1	1				1	3	2		2	1	2		1	1	1	2			1
uuid:d36f21e2-abf4-4d41-b9a3-05c83111912c/hh_members[1]	55	1	2	1		1	2		2	1				1	3	2		2	1	2		1	1	1	3
uuid:d36f21e2-abf4-4d41-b9a3-05c83111912c/hh_members[2]	33	2	1	3		3	2		2	1				1	3	2		2	1	1	2	1	1	1	2			1
uuid:d36f21e2-abf4-4d41-b9a3-05c83111912c/hh_members[3]	4	2	1	10	NA	2	2		6	1				1	3	2		2	1	2		2		2
uuid:4789c890-1c6a-42b2-b596-35e38ebe86e3/hh_members[1]	63	2	1	3		1	2		5	1				1	3	2		2	1	1	2	1	1	1	2			1
uuid:47d5a2f4-2c0a-4608-9b01-dad95073bde3/hh_members[1]	50	2	1	1		1	2		3	1				1	3	2		2	1	1	1	2		2
uuid:47d5a2f4-2c0a-4608-9b01-dad95073bde3/hh_members[2]	22	1	5	4		2	2		1	1				1	3	2		2	1	1	2	2		2
uuid:d43c67ae-ba99-4462-89ab-a20f7ff08a73/hh_members[1]	48	1	3	5		1	2		2	1				1	3	2		2	1	1	2	2		2
uuid:d43c67ae-ba99-4462-89ab-a20f7ff08a73/hh_members[2]	27	2	3	3		3	2		2	1				1	3	2		2	1	2		2		2
uuid:d43c67ae-ba99-4462-89ab-a20f7ff08a73/hh_members[3]	6	1	1	10	NA	2	2		1	1				1	3	2		2	1	2		2		2
uuid:bda9fbbf-2d45-4af9-bf36-77ee2758a15e/hh_members[1]	42	1	2	1		1	2		2	1				1	3	2		1	4	1	2	1	1	1	4
uuid:bda9fbbf-2d45-4af9-bf36-77ee2758a15e/hh_members[2]	35	2	1	3		3	2		2	1				1	3	2		2	1	2		1	1	1	2			1
uuid:bda9fbbf-2d45-4af9-bf36-77ee2758a15e/hh_members[3]	23	1	4	1		2	2		1	1				3	3	2		2	1	2		1	1	1	4
uuid:bda9fbbf-2d45-4af9-bf36-77ee2758a15e/hh_members[4]	20	1	4	4		2	2		1	1				1	3	2		2	1	2		2		2
uuid:bda9fbbf-2d45-4af9-bf36-77ee2758a15e/hh_members[5]	15	2	4	4		2	2		1	1				1	3	2		1	4	1	2	1	1	1	2			1
uuid:bda9fbbf-2d45-4af9-bf36-77ee2758a15e/hh_members[6]	19	2	2	4		2	2		1	1				1	3	2		1	4	1	2	1	1	1	2			1
uuid:bda9fbbf-2d45-4af9-bf36-77ee2758a15e/hh_members[7]	9	2	2	4		2	2		6	1				1	3	2		1	4	1	2	1	1	1	2			1
uuid:bda9fbbf-2d45-4af9-bf36-77ee2758a15e/hh_members[8]	6	2	2	4		2	2		6	1				1	3	2		1	4	1	2	1	1	1	2			1
uuid:484469d2-f1a9-4ad4-a0ce-e6b72d611383/hh_members[1]	67	2	1	1		1	2		5	1				1	3	2		2	2	1	2	2		2
uuid:48ac2589-8f84-40ec-97b0-2079076a7951/hh_members[1]	60	2	1	1		1	2		3	1				1	3	2		2	1	2		1	1	2
uuid:48f1259c-9b76-40d5-b45b-31c49539b799/hh_members[1]	45	2	1	1		1	2		3	1				1	3	2		2	2	1	2	2		2
uuid:48f1259c-9b76-40d5-b45b-31c49539b799/hh_members[2]	20	1	4	4		2	2		1	1				1	3	2		2	2	1	2	2		2
uuid:d5309eb7-6a10-4378-b3ff-b37523a7823c/hh_members[1]	70	1	1	1		1	1		2	1				1	3	2		2	1	1	2	1	1	1	4
uuid:d5309eb7-6a10-4378-b3ff-b37523a7823c/hh_members[2]	42	2	1	3		3	1		2	1				1	3	2		2	1	2		1	1	1	4
uuid:d5309eb7-6a10-4378-b3ff-b37523a7823c/hh_members[3]	26	1	4	10	NA	2	1		2	1				1	3	2		2	1	1	2	1	1	1	4
uuid:d5309eb7-6a10-4378-b3ff-b37523a7823c/hh_members[4]	28	2	4	10	NA	2	1		2	1				1	3	2		2	1	1	2	1	1	1	2			1
uuid:d5309eb7-6a10-4378-b3ff-b37523a7823c/hh_members[5]	16	1	3	4		2	1		6	1				1	3	2		2	1	1	1	1	1	1	4
uuid:d5309eb7-6a10-4378-b3ff-b37523a7823c/hh_members[6]	11	1	2	4		2	1		6	1				1	3	2		2	1	2		1	1	1	3
uuid:beadfcac-3371-4273-be02-440f55c48aa5/hh_members[1]	38	1	1	1		1	2		2	1				1	3	2		2	1	2		1	1	1	4
uuid:beadfcac-3371-4273-be02-440f55c48aa5/hh_members[2]	36	2	1	3		3	2		2	1				1	3	2		2	1	1	2	1	1	1	4
uuid:beadfcac-3371-4273-be02-440f55c48aa5/hh_members[3]	14	2	3	4		2	2		6	1				1	3	2		2	1	2		1	1	1	2			1
uuid:beadfcac-3371-4273-be02-440f55c48aa5/hh_members[4]	12	1	2	4		2	2		6	1				1	3	2		2	1	2		1	1	1	3
uuid:beadfcac-3371-4273-be02-440f55c48aa5/hh_members[5]	10	2	2	4		2	2		6	1				1	3	2		2	1	2		1	1	1	3
uuid:beadfcac-3371-4273-be02-440f55c48aa5/hh_members[6]	6	1	1	10	NA	2	2		6	1				1	3	2		2	1	2		2		2
uuid:beadfcac-3371-4273-be02-440f55c48aa5/hh_members[7]	3	2	1	10	NA	2	2		6	1				1	3	2		2	1	2		2		2
uuid:bf4347d1-1ac1-463a-80c5-3c265cf36f07/hh_members[1]	39	2	1	1		1	2		3	1				1	3	2		2	1	2		2		2
uuid:bf4347d1-1ac1-463a-80c5-3c265cf36f07/hh_members[2]	12	1	2	4		2	2		1	1				1	3	2		2	1	2		2		2
uuid:bf4347d1-1ac1-463a-80c5-3c265cf36f07/hh_members[3]	10	1	2	4		2	2		1	1				1	3	2		2	1	2		2		2
uuid:4996bd8f-ecb5-4bae-912c-4e9751b199ff/hh_members[1]	40	1	1	1		1	1		2	1				1	3	2		2	1	2		1	1	1	4
uuid:4996bd8f-ecb5-4bae-912c-4e9751b199ff/hh_members[2]	35	2	1	1		3	1		2	1				1	3	2		2	1	2		1	1	1	4
uuid:4996bd8f-ecb5-4bae-912c-4e9751b199ff/hh_members[3]	15	1	3	4		2	1		6	1				1	3	2		2	1	2		1	1	1	4
uuid:4996bd8f-ecb5-4bae-912c-4e9751b199ff/hh_members[4]	12	1	2	4		2	1		6	1				1	3	2		2	1	2		1	1	1	4
uuid:4996bd8f-ecb5-4bae-912c-4e9751b199ff/hh_members[5]	9	1	1	10	NA	2	1		6	1				1	3	2		2	1	2		1	1	1	1		1
uuid:4996bd8f-ecb5-4bae-912c-4e9751b199ff/hh_members[6]	7	2	1	10	NA	2	1		6	1				1	3	2		2	1	2		2		2
uuid:4996bd8f-ecb5-4bae-912c-4e9751b199ff/hh_members[7]	5	1	1	10	NA	2	1		6	1				1	3	2		2	1	2		2		2
uuid:4996bd8f-ecb5-4bae-912c-4e9751b199ff/hh_members[8]	3	1	1	10	NA	2	1		6	1				1	3	2		2	1	2		2		2
uuid:d575ecf0-0e2c-4a1c-974d-fe4a1b276811/hh_members[1]	32	1	2	1		1	2		2	1				1	3	2		2	2	1	2	1	1	2
uuid:d575ecf0-0e2c-4a1c-974d-fe4a1b276811/hh_members[2]	32	2	1	3		3	2		2	1				1	3	2		2	1	1	2	2		2
uuid:d575ecf0-0e2c-4a1c-974d-fe4a1b276811/hh_members[3]	11	1	2	4		2	2		1	1				1	3	2		2	1	1	2	1	2	2
uuid:d575ecf0-0e2c-4a1c-974d-fe4a1b276811/hh_members[4]	4	2	1	10	NA	2	2		6	1				1	3	2		2	1	2		2		2
uuid:c0eb4c94-ba80-436c-b49a-5a8e1034dafe/hh_members[1]	59	1	1	1		1	1		2	1				1	3	2		2	1	2		2		2
uuid:c0eb4c94-ba80-436c-b49a-5a8e1034dafe/hh_members[2]	45	2	1	3		3	1		2	1				1	3	2		2	1	1	2	2		2
uuid:c0eb4c94-ba80-436c-b49a-5a8e1034dafe/hh_members[3]	20	1	4	1		2	1		1	1				1	3	2		2	1	2		2		2
uuid:c0eb4c94-ba80-436c-b49a-5a8e1034dafe/hh_members[4]	17	2	4	4		2	1		1	1				1	3	2		2	1	1	2	2		2
uuid:d5bdc270-ce80-4279-bf33-83aaab54034b/hh_members[1]	57	1	1	1		1	2		2	1				1	3	2		2	1	2		1	1	1	2			1
uuid:d5bdc270-ce80-4279-bf33-83aaab54034b/hh_members[2]	40	2	1	3		3	2		2	1				1	3	2		2	1	2		1	1	1	2			1
uuid:d5bdc270-ce80-4279-bf33-83aaab54034b/hh_members[3]	15	2	2	4		2	2		1	1				1	3	2		2	1	2		1	1	1	2			1
uuid:d5bdc270-ce80-4279-bf33-83aaab54034b/hh_members[4]	14	2	2	4		2	2		1	1				1	3	2		2	1	2		1	1	1	1		2
uuid:d5bdc270-ce80-4279-bf33-83aaab54034b/hh_members[5]	4	2	1	10	NA	2	2		6	1				1	3	2		2	1	1	2	2		2
uuid:d5bdc270-ce80-4279-bf33-83aaab54034b/hh_members[6]	3	2	1	10	NA	2	2		6	1				1	3	2		2	1	2		2		2
uuid:d763e95b-7aa6-4f36-bc37-dcc8101f424a/hh_members[1]	28	2	1	3		1	1		1	1				1	3	2		2	1	1	2	1	1	1	2			1
uuid:d763e95b-7aa6-4f36-bc37-dcc8101f424a/hh_members[2]	24	1	1	10	Bedridden	4	1		1	1				1	3	2		2	1	1	2	2		2
uuid:4b3b8341-781b-4e1d-9445-d7f815e02e4d/hh_members[1]	45	1	1	1		1	1		2	1				1	3	2		2	1	2		1	1	1	4
uuid:4b3b8341-781b-4e1d-9445-d7f815e02e4d/hh_members[2]	40	2	1	3		3	1		2	1				1	3	2		2	1	2		1	1	1	2			1
uuid:4b3b8341-781b-4e1d-9445-d7f815e02e4d/hh_members[3]	27	2	3	4		2	1		1	1				1	3	2		2	1	2		2		2
uuid:4b3b8341-781b-4e1d-9445-d7f815e02e4d/hh_members[4]	17	1	3	4		2	1		1	1				1	3	2		2	1	1	2	1	1	1	3
uuid:4b3b8341-781b-4e1d-9445-d7f815e02e4d/hh_members[5]	14	1	2	4		2	1		6	1				1	3	2		2	1	2		1	1	1	3
uuid:4b3b8341-781b-4e1d-9445-d7f815e02e4d/hh_members[6]	12	1	2	4		2	1		6	1				1	3	2		2	1	1	1	1	1	1	3
uuid:4b3b8341-781b-4e1d-9445-d7f815e02e4d/hh_members[7]	8	1	1	10	NA	2	1		6	1				1	3	2		2	1	2		1	1	1	3
uuid:4b3b8341-781b-4e1d-9445-d7f815e02e4d/hh_members[8]	6	1	1	10	NA	2	1		6	1				1	3	2		2	1	2		2		2
uuid:4b3b8341-781b-4e1d-9445-d7f815e02e4d/hh_members[9]	4	1	1	10	NA	2	1		6	1				1	3	2		2	1	2		2		2
uuid:4b3b8341-781b-4e1d-9445-d7f815e02e4d/hh_members[10]	1	2	1	10	NA	2	1		6	1				1	3	2		2	1	2		2		2
uuid:c10e7b9e-b1bb-435d-a4cb-6fb14c01f4f5/hh_members[1]	47	1	1	1		1	1		2	1				1	3	2		2	1	2		2		2
uuid:c10e7b9e-b1bb-435d-a4cb-6fb14c01f4f5/hh_members[2]	45	2	1	3		3	1		2	1				1	3	2		2	1	1	2	2		2
uuid:c10e7b9e-b1bb-435d-a4cb-6fb14c01f4f5/hh_members[3]	15	2	3	4		2	1		1	1				1	3	2		2	1	1	2	2		2
uuid:c10e7b9e-b1bb-435d-a4cb-6fb14c01f4f5/hh_members[4]	12	1	2	4		2	1		1	1				1	3	2		2	1	1	2	2		2
uuid:c10e7b9e-b1bb-435d-a4cb-6fb14c01f4f5/hh_members[5]	9	2	1	10	NA	2	1		6	1				1	3	2		2	1	2		2		2
uuid:c10e7b9e-b1bb-435d-a4cb-6fb14c01f4f5/hh_members[6]	4	1	1	10	NA	2	1		6	1				1	3	2		2	1	2		2		2
uuid:d792fea5-facd-4a7a-83ed-0d9a8282318a/hh_members[1]	50	1	1	1		1	2		2	1				1	3	2		2	1	1	2	1	1	1	4
uuid:d792fea5-facd-4a7a-83ed-0d9a8282318a/hh_members[2]	45	2	1	3		3	2		2	1				1	3	2		2	1	2		1	1	1	2			1
uuid:d792fea5-facd-4a7a-83ed-0d9a8282318a/hh_members[3]	25	2	2	4		2	2		1	1				1	3	2		2	1	2		1	1	1	2			1
uuid:d792fea5-facd-4a7a-83ed-0d9a8282318a/hh_members[4]	6	1	2	4		2	2		1	1				1	3	2		2	2	2		2		2
uuid:d792fea5-facd-4a7a-83ed-0d9a8282318a/hh_members[5]	3	1	1	10	NA	2	2		6	1				1	3	2		2	1	2		2		2
uuid:c31a1503-3424-4580-9c84-c4352bbe0f9f/hh_members[1]	78	1	2	1		1	2		2	1				1	3	2		2	1	1	2	1	1	1	4
uuid:c31a1503-3424-4580-9c84-c4352bbe0f9f/hh_members[2]	35	2	1	3		3	2		2	1				1	3	2		2	1	2		1	1	1	2			1
uuid:d79e8f0e-e0ac-48bc-be98-aab7c2dd234c/hh_members[1]	82	1	1	1		1	2		2	1				1	3	2		2	1	1	1	1	1	1	4
uuid:d79e8f0e-e0ac-48bc-be98-aab7c2dd234c/hh_members[2]	63	2	1	3		3	2		2	1				1	3	2		2	1	1	2	1	1	1	2			1
uuid:71311033-c3c2-4773-aac5-408d8763680b/hh_members[1]	50	1	2	1		1	2		2	1				1	3	2		2	1	2		2		2
uuid:71311033-c3c2-4773-aac5-408d8763680b/hh_members[2]	42	2	1	3		3	2		2	1				1	3	2		2	1	1	2	2		2
uuid:71311033-c3c2-4773-aac5-408d8763680b/hh_members[3]	40	1	4	10	NA	2	2		1	1				1	3	2		2	1	2		2		2
uuid:71311033-c3c2-4773-aac5-408d8763680b/hh_members[4]	22	1	4	4		2	2		1	1				1	3	2		2	1	2		2		2
uuid:71311033-c3c2-4773-aac5-408d8763680b/hh_members[5]	18	1	2	4		2	2		1	1				1	3	2		2	1	2		2		2
uuid:71311033-c3c2-4773-aac5-408d8763680b/hh_members[6]	12	1	2	4		2	2		1	1				1	3	2		2	1	1	2	2		2
uuid:c334dbea-d586-4835-b550-e9bf24d284c7/hh_members[1]	45	1	1	1		1	2		2	1				1	3	2		2	1	1	2	1	1	1	4
uuid:c334dbea-d586-4835-b550-e9bf24d284c7/hh_members[2]	42	2	1	3		3	2		2	1				1	3	2		2	1	1	1	1	1	1	2			1
uuid:c334dbea-d586-4835-b550-e9bf24d284c7/hh_members[3]	10	1	2	4		2	2		1	1				1	3	2		2	1	2		1	1	1	3
uuid:c334dbea-d586-4835-b550-e9bf24d284c7/hh_members[4]	7	2	1	10	NA	2	2		1	1				1	3	2		2	1	2		2		2
uuid:c334dbea-d586-4835-b550-e9bf24d284c7/hh_members[5]	5	2	1	10	NA	2	2		6	1				1	3	2		2	1	2		2		2
uuid:db6cf937-3819-4e22-803f-cc4391566817/hh_members[1]	132	1	1	1		1	2		2	1				1	3	2		2	1	2		2		2
uuid:db6cf937-3819-4e22-803f-cc4391566817/hh_members[2]	50	2	1	1		3	1		2	1				1	3	2		2	1	2		2		2
uuid:db6cf937-3819-4e22-803f-cc4391566817/hh_members[3]	18	1	4	8		4	2		1	1				1	3	2		2	1	2		2		2
uuid:dd2d1414-b2e2-4e66-8a58-7a3d0f76bf26/hh_members[1]	46	1	1	1		1	1		2	1				1	3	2		2	1	1	2	1	1	1	4
uuid:dd2d1414-b2e2-4e66-8a58-7a3d0f76bf26/hh_members[2]	39	2	1	3		3	1		2	1				1	3	2		2	1	2		1	1	1	4
uuid:dd2d1414-b2e2-4e66-8a58-7a3d0f76bf26/hh_members[3]	35	2	2	1		3	1		2	1				1	3	2		2	1	2		1	1	1	2			1
uuid:71d1108a-c133-4b8f-b982-2c1be24b5af1/hh_members[1]	60	1	2	1		1	2		2	1				1	3	2		2	1	1	2	2		2
uuid:71d1108a-c133-4b8f-b982-2c1be24b5af1/hh_members[2]	45	2	1	3		3	2		2	1				1	3	2		1	1	1	2	2		2
uuid:71d1108a-c133-4b8f-b982-2c1be24b5af1/hh_members[3]	17	1	4	4		2	2		6	1				1	3	2		2	1	2		2		1	1		2
uuid:71d1108a-c133-4b8f-b982-2c1be24b5af1/hh_members[4]	13	2	3	4		2	2		6	1				1	3	2		2	1	2		2		2
uuid:71d1108a-c133-4b8f-b982-2c1be24b5af1/hh_members[5]	10	2	2	4		2	2		6	1				1	3	2		2	1	2		2		2
uuid:71d1108a-c133-4b8f-b982-2c1be24b5af1/hh_members[6]	7	1	2	4		2	2		6	1				1	3	2		2	1	2		2		2
uuid:71d1108a-c133-4b8f-b982-2c1be24b5af1/hh_members[7]	5	1	2	4		2	2		6	1				1	3	2		2	1	2		2		2
uuid:918ebd3a-912d-4348-9053-420763ad1732/hh_members[1]	55	1	2	1		1	1		2	1				1	3	2		2	1	2		1	1	2
uuid:918ebd3a-912d-4348-9053-420763ad1732/hh_members[2]	33	2	2	3		3	1		2	1				1	3	2		2	1	2		1	2	2
uuid:918ebd3a-912d-4348-9053-420763ad1732/hh_members[3]	19	1	4	10	NA	2	1		1	1				1	3	2		2	1	2		2		2
uuid:918ebd3a-912d-4348-9053-420763ad1732/hh_members[4]	14	1	4	10	NA	2	1		1	1				1	3	2		2	1	2		2		2
uuid:918ebd3a-912d-4348-9053-420763ad1732/hh_members[5]	12	2	3	4		2	1		1	1				1	3	2		2	1	2		2		2
uuid:918ebd3a-912d-4348-9053-420763ad1732/hh_members[6]	8	2	2	4		2	1		1	1				1	3	2		2	1	2		2		2
uuid:918ebd3a-912d-4348-9053-420763ad1732/hh_members[7]	6	1	1	10	NA	2	1		6	1				1	3	2		2	1	2		2		2
uuid:9195c16a-9486-4bf9-a413-a00086e82c60/hh_members[1]	62	1	1	10	Pensioned	1	2		2	1				1	3	2		2	1	2		2		2
uuid:9195c16a-9486-4bf9-a413-a00086e82c60/hh_members[2]	50	2	1	3		3	2		2	1				1	3	2		2	1	2		2		2
uuid:9195c16a-9486-4bf9-a413-a00086e82c60/hh_members[3]	17	1	2	8		2	2		1	1				1	3	2		2	1	1	2	2		2
uuid:72a466a9-e342-47c9-bd1b-3cbcf682496b/hh_members[1]	60	2	1	1		1	2		5	1				1	3	2		2	1	2		2		2
uuid:dde587be-49e8-48eb-aad2-f7e7dc17d203/hh_members[1]	38	1	2	1		1	2		2	1				1	3	2		2	1	2		1	1	1	1		2
uuid:dde587be-49e8-48eb-aad2-f7e7dc17d203/hh_members[2]	75	2	1	3		4	2		3	1				1	3	2		2	1	1	2	2		2
uuid:dde587be-49e8-48eb-aad2-f7e7dc17d203/hh_members[3]	37	2	2	1		3	2		2	1				1	3	2		2	1	1	2	1	1	1	3
uuid:dde587be-49e8-48eb-aad2-f7e7dc17d203/hh_members[4]	12	1	2	4		2	2		6	1				1	3	2		2	1	2		2		2
uuid:dde587be-49e8-48eb-aad2-f7e7dc17d203/hh_members[5]	10	2	2	4		2	2		6	1				1	3	2		2	1	2		2		2
uuid:dde587be-49e8-48eb-aad2-f7e7dc17d203/hh_members[6]	7	2	1	4		2	2		6	1				1	3	2		1	4	1	2	2		2
uuid:dde587be-49e8-48eb-aad2-f7e7dc17d203/hh_members[7]	4	1	1	10	NA	2	2		6	1				1	3	2		2	1	2		2		2
uuid:de310f26-bc64-4d28-b682-a966087bcd46/hh_members[1]	31	2	1	1		3	2		3	1				1	3	2		1	4	1	2	1	1	1	2			1
uuid:de310f26-bc64-4d28-b682-a966087bcd46/hh_members[2]	3	1	1	10	NA	2	2		6	1				1	3	2		1	4	1	2	2		2
uuid:de310f26-bc64-4d28-b682-a966087bcd46/hh_members[3]	2	1	1	10	NA	2	2		6	1				1	3	2		2	1	2		2		2
uuid:73bfb138-feae-4fc8-af4b-e045fa3d2d07/hh_members[1]	70	1	1	1		1	1		2	1				1	3	2		2	1	2		2		2
uuid:73bfb138-feae-4fc8-af4b-e045fa3d2d07/hh_members[2]	50	2	1	3		3	1		2	4	2			1		2		2	1	2		2		2
uuid:73bfb138-feae-4fc8-af4b-e045fa3d2d07/hh_members[3]	13	1	2	8		2	1		1	1				1	3	2		2	1	2		2		2
uuid:73bfb138-feae-4fc8-af4b-e045fa3d2d07/hh_members[4]	9	1	1	10	NA	2	1		1	1				1	3	2		2	1	2		2		2
uuid:73bfb138-feae-4fc8-af4b-e045fa3d2d07/hh_members[5]	6	2	1	10	NA	2	1		1	1				1	3	2		2	1	2		2		2
uuid:93fcd274-46a6-4189-b9f7-132fa0f2b10a/hh_members[1]	75	1	1	5		1	2		2	1				1	3	2		2	1	2		2		2
uuid:93fcd274-46a6-4189-b9f7-132fa0f2b10a/hh_members[2]	45	2	1	3		3	2		2	1				1	3	2		2	1	2		2		2
uuid:93fcd274-46a6-4189-b9f7-132fa0f2b10a/hh_members[3]	20	1	4	4		2	2		1	1				1	3	2		2	1	1	2	2		2
uuid:73fd8573-95f4-4cd9-a3f5-5038e1ceb051/hh_members[1]	80	2	1	3		1	1		3	1				1	3	2		2	1	1	2	2		2
uuid:73fd8573-95f4-4cd9-a3f5-5038e1ceb051/hh_members[2]	25	1	4	10	Jobless	2	1		1	1				1	3	2		2	1	2		1	1	1	4
uuid:93fe0553-e3a0-4ca3-8156-13e63359183e/hh_members[1]	48	2	1	1		1	2		3	1				1	3	2		2	1	1	2	2		2
uuid:e0063592-2e5a-4603-8887-665ef6fa502c/hh_members[1]	72	1	1	5		1	2		2	1				1	3	2		2	1	2		2		2
uuid:e0063592-2e5a-4603-8887-665ef6fa502c/hh_members[2]	60	2	1	3		3	2		2	1				3	3	2		2	1	2		2		2
uuid:e0063592-2e5a-4603-8887-665ef6fa502c/hh_members[3]	18	2	4	4		2	2		1	1				1	3	2		2	1	2		2		2
uuid:e11d000d-f38a-4035-ab6f-ffa03bd8d5ab/hh_members[1]	67	1	2	1		1	2		2	1				1	3	2		2	2	1	2	1	1	1	4
uuid:e11d000d-f38a-4035-ab6f-ffa03bd8d5ab/hh_members[2]	55	2	1	3		3	2		2	1				1	3	2		2	2	1	2	1	1	2
uuid:94c46752-d2f2-4db4-b68e-2df22dc4ffb2/hh_members[1]	80	1	1	1		1	2		2	1				1	3	2		1	4	1	2	1	1	1	4
uuid:94c46752-d2f2-4db4-b68e-2df22dc4ffb2/hh_members[2]	65	2	1	3		3	2		2	1				1	3	2		2	1	2		1	1	1	2			1
uuid:94c46752-d2f2-4db4-b68e-2df22dc4ffb2/hh_members[3]	30	1	2	1		2	2		1	1				1	3	2		2	1	2		1	1	1	4
uuid:e165f562-8442-4a35-a517-8bed48a8285c/hh_members[1]	63	1	1	1		1	1		5	1				1	3	2		2	1	2		2		2
uuid:749bb9e6-cf69-4728-b5c3-2a2a87bc1b38/hh_members[1]	66	1	1	1		1	2		2	1				1	3	2		1	4	1	2	1	1	1	4
uuid:749bb9e6-cf69-4728-b5c3-2a2a87bc1b38/hh_members[2]	60	2	1	3		3	2		2	1				1	3	2		1	4	1	2	1	1	1	2			1
uuid:c4de3202-94ee-492c-bbc4-3c7fe0474a9a/hh_members[1]	75	1	2	1		1	2		2	1				1	3	2		1	4	1	2	1	1	1	4
uuid:c4de3202-94ee-492c-bbc4-3c7fe0474a9a/hh_members[2]	60	2	1	3		3	2		2	1				1	3	2		2	1	2		1	1	1	2			1
uuid:c4de3202-94ee-492c-bbc4-3c7fe0474a9a/hh_members[3]	8	2	2	4		4	2		2	1				1	3	2		1	4	1	2	1	1	1	2			1
uuid:7614e62c-834f-42b5-b13d-469f921837a8/hh_members[1]	50	1	2	1		1	2		2	1				1	3	2		2	1	2		2		2
uuid:7614e62c-834f-42b5-b13d-469f921837a8/hh_members[2]	40	2	1	3		3	2		2	1				1	3	2		1	4	1	2	1	1	1	2			1
uuid:7614e62c-834f-42b5-b13d-469f921837a8/hh_members[3]	23	1	4	5		2	2		1	1				1	3	2		2	1	2		2		2
uuid:7614e62c-834f-42b5-b13d-469f921837a8/hh_members[4]	20	1	4	5		2	2		1	1				1	3	2		2	1	2		2		2
uuid:c6e12223-5cae-4001-a122-55e89d211092/hh_members[1]	50	2	1	1		1	2		3	1				1	3	2		2	1	2		1	1	1	4
uuid:c6e12223-5cae-4001-a122-55e89d211092/hh_members[2]	22	1	4	4		2	2		1	1				1	3	2		2	1	1	2	1	1	1	4
uuid:c6e12223-5cae-4001-a122-55e89d211092/hh_members[3]	19	1	4	4		2	2		1	1				1	3	2		2	1	1	2	1	1	1	3
uuid:774df4fa-8f81-4ba7-b27c-eb9201089065/hh_members[1]	38	1	1	1		1	1		2	1				1	3	2		2	1	1	2	1	1	1	4
uuid:774df4fa-8f81-4ba7-b27c-eb9201089065/hh_members[2]	25	2	1	3		3	1		2	1				1	3	2		2	1	1	2	1	1	1	4
uuid:774df4fa-8f81-4ba7-b27c-eb9201089065/hh_members[3]	10	1	1	4		2	1		6	1				1	3	1	3	2	3	1	1	1	1	1	3
uuid:774df4fa-8f81-4ba7-b27c-eb9201089065/hh_members[4]	5	1	1	10	NA	2	1		6	1				1	3	2		2	2	2		1	1	1	1		1
uuid:774df4fa-8f81-4ba7-b27c-eb9201089065/hh_members[5]	1	2	1	10	NA	2	1		6	1				1	3	2		2	1	1	2	2		2
uuid:95e13307-b6af-46b5-bf78-f07e0e2db448/hh_members[1]	45	1	2	1		1	1		2	1				1	3	2		1	4	1	2	1	1	1	4
uuid:95e13307-b6af-46b5-bf78-f07e0e2db448/hh_members[2]	35	2	1	3		3	1		2	1				1	3	2		1	4	1	2	1	1	1	2			1
uuid:95e13307-b6af-46b5-bf78-f07e0e2db448/hh_members[3]	17	1	3	4		2	1		6	1				1	3	2		2	1	2		1	1	1	3
uuid:95e13307-b6af-46b5-bf78-f07e0e2db448/hh_members[4]	16	1	3	4		2	1		6	1				1	3	2		2	1	2		1	1	1	3
uuid:95e13307-b6af-46b5-bf78-f07e0e2db448/hh_members[5]	12	2	2	4		2	1		6	1				1	3	2		2	1	2		1	1	1	2			1
uuid:95e13307-b6af-46b5-bf78-f07e0e2db448/hh_members[6]	6	1	1	10	NA	4	1		6	1				1	3	2		1	1	2		1	2	2
uuid:95e13307-b6af-46b5-bf78-f07e0e2db448/hh_members[7]	3	1	1	10	NA	2	1		6	1				1	3	2		2	1	2		2		2
uuid:c77c7c08-c955-4041-a236-76e3392fd6cb/hh_members[1]	48	1	1	1		1	2		2	1				1	3	2		1	4	1	2	1	1	1	4
uuid:c77c7c08-c955-4041-a236-76e3392fd6cb/hh_members[2]	40	2	1	3		3	2		2	1				1	3	2		1	4	1	2	1	1	1	2			1
uuid:c77c7c08-c955-4041-a236-76e3392fd6cb/hh_members[3]	17	2	2	4		2	2		6	1				1	3	2		2	1	2		1	1	1	2			1
uuid:c77c7c08-c955-4041-a236-76e3392fd6cb/hh_members[4]	14	1	2	4		2	2		6	1				1	3	2		1	4	1	2	1	1	1	3
uuid:c77c7c08-c955-4041-a236-76e3392fd6cb/hh_members[5]	11	1	2	4		2	2		6	1				1	3	2		2	1	2		2		2
uuid:c77c7c08-c955-4041-a236-76e3392fd6cb/hh_members[6]	7	1	1	10	NA	2	2		6	1				1	3	2		1	3	1	1	1	1	1	3
uuid:c77c7c08-c955-4041-a236-76e3392fd6cb/hh_members[7]	3	1	1	10	NA	2	2		6	1				1	3	2		2	1	2		2		2
uuid:c77c7c08-c955-4041-a236-76e3392fd6cb/hh_members[8]	2	2	1	10	NA	2	2		6	1				1	3	2		2	1	2		2		2
uuid:c77c7c08-c955-4041-a236-76e3392fd6cb/hh_members[9]	85	2	1	3		4	2		3	1				1	3	2		2	1	2		2		2
uuid:963b60a5-31ac-47e2-9986-002e12ab33b0/hh_members[1]	82	2	1	1		1	2		2	1				1	3	2		2	1	1	2	1	1	1	3
uuid:963b60a5-31ac-47e2-9986-002e12ab33b0/hh_members[2]	80	2	1	3		3	2		2	1				1	3	2		2	1	1	2	2		2
uuid:963b60a5-31ac-47e2-9986-002e12ab33b0/hh_members[3]	25	1	3	4		2	2		2	1				1	3	2		2	2	2		1	1	1	4
uuid:963b60a5-31ac-47e2-9986-002e12ab33b0/hh_members[4]	23	2	3	3		4	2		2	1				1	3	2		2	2	2		1	1	1	2			1
uuid:963b60a5-31ac-47e2-9986-002e12ab33b0/hh_members[5]	26	2	2	3		2	2		1	1				1	3	2		2	1	2		1	1	1	2			2
uuid:c8258695-34b9-4fc2-99d6-06958fc3c9e3/hh_members[1]	65	2	1	1		1	1		2	1				1	3	2		2	1	2		1	1	1	3
uuid:9689e404-d407-4951-86f9-792c0ce8ded2/hh_members[1]	60	1	1	1		1	2		2	1				1	3	2		2	1	1	2	2		2
uuid:9689e404-d407-4951-86f9-792c0ce8ded2/hh_members[2]	50	2	1	3		3	2		2	1				1	3	2		2	1	2		2		2
uuid:9689e404-d407-4951-86f9-792c0ce8ded2/hh_members[3]	40	1	3	5		2	2		2	1				1	3	2		2	1	2		2		2
uuid:9689e404-d407-4951-86f9-792c0ce8ded2/hh_members[4]	27	2	1	3		4	2		2	1				1	3	2		2	1	2		2		2
uuid:9689e404-d407-4951-86f9-792c0ce8ded2/hh_members[5]	17	1	3	4		4	2		1	1				1	3	2		2	1	2		2		2
uuid:c8ccb2ba-081d-4ee7-8ff7-969a5f8f1325/hh_members[1]	55	2	1	1		1	2		3	1				1	3	2		2	1	2		2		2
uuid:c8ccb2ba-081d-4ee7-8ff7-969a5f8f1325/hh_members[2]	19	1	4	4		2	2		1	1				1	3	2		2	1	2		2		1	1		2
uuid:c8ccb2ba-081d-4ee7-8ff7-969a5f8f1325/hh_members[3]	15	2	2	4		2	2		1	1				1	3	2		2	1	1	2	2		2
uuid:c8ccb2ba-081d-4ee7-8ff7-969a5f8f1325/hh_members[4]	12	1	2	4		2	2		1	1				1	3	2		2	1	2		2		2
uuid:77c9de5e-97b1-4c34-a03b-316a1ece128f/hh_members[1]	40	1	1	1		1	2		2	1				3	3	2		1	4	1	2	1	1	1	4
uuid:77c9de5e-97b1-4c34-a03b-316a1ece128f/hh_members[2]	35	2	1	3		3	2		2	1				3	3	2		2	1	2		1	1	1	2			2
uuid:77c9de5e-97b1-4c34-a03b-316a1ece128f/hh_members[3]	15	1	2	5		2	2		6	1				1	3	2		1	4	1	2	1	1	1	3
uuid:77c9de5e-97b1-4c34-a03b-316a1ece128f/hh_members[4]	12	2	2	4		2	2		6	1				3	3	2		1	4	1	2	1	1	1	2			2
uuid:77c9de5e-97b1-4c34-a03b-316a1ece128f/hh_members[5]	10	2	2	4		2	2		6	1				1	3	2		1	4	1	2	1	1	1	2			2
uuid:77c9de5e-97b1-4c34-a03b-316a1ece128f/hh_members[6]	8	2	1	10	NA	2	2		6	1				1	3	2		1	4	1	2	1	1	1	2			2
uuid:77c9de5e-97b1-4c34-a03b-316a1ece128f/hh_members[7]	7	1	1	10	NA	2	2		6	1				1	3	2		2	1	2		1	1	1	2			2
uuid:77c9de5e-97b1-4c34-a03b-316a1ece128f/hh_members[8]	5	2	1	10	NA	2	2		6	1				1	3	2		2	1	2		2		2
uuid:77c9de5e-97b1-4c34-a03b-316a1ece128f/hh_members[9]	4	1	1	10	NA	2	2		6	1				1	3	2		2	1	2		1	1	1	1		2
uuid:77c9de5e-97b1-4c34-a03b-316a1ece128f/hh_members[10]	80	2	1	3		4	2		3	1				1	3	2		2	1	2		1	1	1	2			2
uuid:991589a4-022a-4f8e-935c-5141a29a1e9b/hh_members[1]	82	1	1	1		1	2		2	1				1	3	2		2	1	2		2		2
uuid:991589a4-022a-4f8e-935c-5141a29a1e9b/hh_members[2]	75	2	1	3		3	2		2	1				1	3	2		2	1	2		2		2
uuid:991589a4-022a-4f8e-935c-5141a29a1e9b/hh_members[3]	15	2	3	4		4	2		1	1				1	3	2		2	1	2		2		2
uuid:c9c99274-6b46-4e96-9e8a-5ee0f548b9e9/hh_members[1]	57	1	1	1		1	2		3	1				1	3	2		2	1	1	2	1	1	1	4
uuid:c9c99274-6b46-4e96-9e8a-5ee0f548b9e9/hh_members[2]	23	1	2	1		2	2		1	1				1	3	2		2	1	1	2	1	1	1	4
uuid:c9c99274-6b46-4e96-9e8a-5ee0f548b9e9/hh_members[3]	17	1	2	5		2	2		1	1				1	3	2		2	1	1	2	1	1	1	3
uuid:9a78d6cf-075d-4ede-80d9-85985b83ab82/hh_members[1]	70	1	1	1		1	2		2	1				1	3	2		2	1	1	2	2		2
uuid:9a78d6cf-075d-4ede-80d9-85985b83ab82/hh_members[2]	42	2	1	3		3	2		2	1				1	3	2		2	1	2		2		2
uuid:9a78d6cf-075d-4ede-80d9-85985b83ab82/hh_members[3]	14	1	3	4		2	2		1	1				1	3	2		2	1	1	1	2		2
uuid:77d4a0af-3025-4826-88a0-917acc30e7b5/hh_members[1]	47	1	1	1		1	1		2	1				1	3	2		2	1	2		2		2
uuid:77d4a0af-3025-4826-88a0-917acc30e7b5/hh_members[2]	32	2	1	3		3	1		2	1				1	3	2		2	1	1	2	2		2
uuid:77d4a0af-3025-4826-88a0-917acc30e7b5/hh_members[3]	13	1	2	4		2	1		1	1				1	3	2		2	1	1	2	2		2
uuid:77d4a0af-3025-4826-88a0-917acc30e7b5/hh_members[4]	8	1	2	4		2	1		1	1				1	3	2		2	1	1	2	2		2
uuid:ca2a4c94-006c-48fa-87c7-983a38f046a1/hh_members[1]	45	1	2	1		1	1		2	1				1	3	2		2	1	2		1	1	1	4
uuid:ca2a4c94-006c-48fa-87c7-983a38f046a1/hh_members[2]	45	2	1	1		3	1		2	1				1	3	2		2	1	2		1	1	1	3
uuid:ca2a4c94-006c-48fa-87c7-983a38f046a1/hh_members[3]	35	1	3	1		2	1		1	1				1	3	2		2	1	2		1	1	1	4
uuid:ca2a4c94-006c-48fa-87c7-983a38f046a1/hh_members[4]	23	1	4	4		2	1		1	1				1	3	2		2	1	2		2		1	4
uuid:ca2a4c94-006c-48fa-87c7-983a38f046a1/hh_members[5]	21	1	4	4		2	1		1	1				1	3	2		2	1	2		2		1	3
uuid:ca2a4c94-006c-48fa-87c7-983a38f046a1/hh_members[6]	13	1	2	4		2	1		6	1				1	1	2		1	1	1	2	1	1	1	3
uuid:cae99996-36d3-4c10-b5a4-582d2e5e98da/hh_members[1]	46	2	1	1		1	2		3	1				1	3	2		2	1	1	2	1	1	1	2			1
uuid:cae99996-36d3-4c10-b5a4-582d2e5e98da/hh_members[2]	8	2	2	4		5	2		6	1				1	3	2		2	1	2		1	1	1	2			1
uuid:789d1fd2-c52c-4a3a-bb97-beae5668ffa9/hh_members[1]	100	1	1	1		1	2		2	1				1	3	2		2	1	1	2	2		2
uuid:789d1fd2-c52c-4a3a-bb97-beae5668ffa9/hh_members[2]	80	2	1	3		3	2		2	1				1	3	2		2	1	2		2		2
uuid:789d1fd2-c52c-4a3a-bb97-beae5668ffa9/hh_members[3]	25	1	4	1		2	2		1	1				1	3	2		2	1	1	2	1	1	1	4
uuid:9bb9d43c-5642-45c2-b5d2-f411e81d5b04/hh_members[1]	45	1	2	1		1	2		2	1				3	3	2		1	4	1	2	1	1	1	4
uuid:9bb9d43c-5642-45c2-b5d2-f411e81d5b04/hh_members[2]	50	2	1	3		4	2		3	1				3	3	2		2	1	2		2		2
uuid:9bb9d43c-5642-45c2-b5d2-f411e81d5b04/hh_members[3]	30	2	1	3		3	2		2	1				3	3	2		2	1	2		1	1	1	2			1
uuid:9bb9d43c-5642-45c2-b5d2-f411e81d5b04/hh_members[4]	20	2	2	4		2	2		1	1				3	3	2		2	1	2		1	1	1	2			1
uuid:9bb9d43c-5642-45c2-b5d2-f411e81d5b04/hh_members[5]	10	2	2	4		2	2		6	1				3	3	2		1	4	1	2	1	1	1	2			1
uuid:9bb9d43c-5642-45c2-b5d2-f411e81d5b04/hh_members[6]	5	2	1	10	NA	2	2		6	1				1	3	2		2	1	2		2		2
uuid:9bb9d43c-5642-45c2-b5d2-f411e81d5b04/hh_members[7]	4	1	1	10	NA	2	2		6	1				1	3	2		2	1	2		2		2
uuid:9bb9d43c-5642-45c2-b5d2-f411e81d5b04/hh_members[8]	1	2	1	10	NA	2	2		6	1				1	3	2		2	1	2		2		2
uuid:9bb9d43c-5642-45c2-b5d2-f411e81d5b04/hh_members[9]	33	1	2	5		2	2		2	1				3	1	2		2	1	2		1	1	1	4
uuid:cbb47944-ae1c-4855-9a22-518244f544d2/hh_members[1]	55	2	1	1		1	2		3	1				1	3	2		1	4	1	2	2		2
uuid:cbb47944-ae1c-4855-9a22-518244f544d2/hh_members[2]	40	2	1	3		4	2		5	1				1	3	2		2	1	2		2		2
uuid:cbb47944-ae1c-4855-9a22-518244f544d2/hh_members[3]	15	1	3	4		4	2		1	1				1	3	2		1	4	1	2	2		2
uuid:cbb47944-ae1c-4855-9a22-518244f544d2/hh_members[4]	10	2	2	4		4	2		1	1				1	3	2		2	1	2		2		2
uuid:cbb47944-ae1c-4855-9a22-518244f544d2/hh_members[5]	7	2	2	4		4	2		1	1				1	3	2		2	1	2		2		2
uuid:7b588f0d-5394-437a-a658-e8c048b2aa71/hh_members[1]	70	2	1	1		1	2		3	1				1	3	2		2	1	2		2		2
uuid:7b588f0d-5394-437a-a658-e8c048b2aa71/hh_members[2]	50	2	1	3		2	2		4	1				1	3	2		2	1	2		2		2
uuid:9cdceafb-d675-471d-80e5-2f56a1e7d051/hh_members[1]	100	1	1	1		1	2		2	1				1	3	2		2	1	1	2	1	1	1	4
uuid:9cdceafb-d675-471d-80e5-2f56a1e7d051/hh_members[2]	80	2	1	3		1	2		2	1				1	3	2		2	1	1	2	1	1	1	3
uuid:cbecab0a-8111-41ed-84d5-a7ac79f0a691/hh_members[1]	62	2	1	1		1	2		3	1				1	3	2		2	1	1	2	2		2
uuid:cbecab0a-8111-41ed-84d5-a7ac79f0a691/hh_members[2]	15	2	4	4		2	2		1	1				1	3	2		2	1	2		2		2
uuid:cbecab0a-8111-41ed-84d5-a7ac79f0a691/hh_members[3]	13	2	3	4		2	2		1	1				1	3	2		2	1	2		2		2
uuid:cd462a43-3e16-4f57-8436-7b4f81ace84a/hh_members[1]	78	1	2	1		1	1		2	1				1	3	2		2	1	1	1	2		2
uuid:cd462a43-3e16-4f57-8436-7b4f81ace84a/hh_members[2]	60	2	1	3		3	1		2	1				1	3	2		2	1	1	2	2		2
uuid:7d6a4661-6fdb-4269-a85c-1ce4ace061ca/hh_members[1]	45	1	2	1		1	1		2	1				1	3	2		1	4	1	2	1	1	1	4
uuid:7d6a4661-6fdb-4269-a85c-1ce4ace061ca/hh_members[2]	33	2	1	3		3	1		2	1				1	3	2		1	4	1	2	1	1	1	4
uuid:7d6a4661-6fdb-4269-a85c-1ce4ace061ca/hh_members[3]	10	1	2	4		2	1		6	1				1	1	2		2	1	2		1	1	1	4
uuid:7d6a4661-6fdb-4269-a85c-1ce4ace061ca/hh_members[4]	9	2	2	4		2	1		6	1				1	3	2		2	1	2		1	1	1	3
uuid:7d6a4661-6fdb-4269-a85c-1ce4ace061ca/hh_members[5]	7	2	1	10	NA	2	1		6	1				1	3	2		2	1	2		2		2
uuid:7d6a4661-6fdb-4269-a85c-1ce4ace061ca/hh_members[6]	5	1	1	10	NA	2	1		6	1				1	3	2		2	1	2		2		2
uuid:7d6a4661-6fdb-4269-a85c-1ce4ace061ca/hh_members[7]	3	1	1	10	NA	2	1		6	1				1	3	2		2	1	2		2		2
uuid:9d2df5e5-d46a-4c54-9796-618748b1e3d0/hh_members[1]	65	1	1	1		1	2		2	1				1	3	2		2	1	2		2		2
uuid:9d2df5e5-d46a-4c54-9796-618748b1e3d0/hh_members[2]	60	2	1	3		3	1		2	1				1	3	2		2	1	1	2	2		2
uuid:9d2df5e5-d46a-4c54-9796-618748b1e3d0/hh_members[3]	40	2	3	3		2	2		2	1				1	3	2		2	1	1	2	2		2
uuid:9d2df5e5-d46a-4c54-9796-618748b1e3d0/hh_members[4]	20	2	4	8		2	2		1	1				1	3	2		2	1	2		2		2
uuid:9d2df5e5-d46a-4c54-9796-618748b1e3d0/hh_members[5]	9	2	1	10	NA	2	2		1	1				1	3	1	4	2	1	2		2		2
uuid:ce39d0fd-3213-4147-80ec-8076154540b6/hh_members[1]	50	2	1	1		1	1		5	1				1	3	2		2	1	2		1	1	1	2			1
uuid:ce39d0fd-3213-4147-80ec-8076154540b6/hh_members[2]	25	2	2	6		2	1		5	1				1	3	2		2	1	2		1	1	1	2			1
uuid:ce39d0fd-3213-4147-80ec-8076154540b6/hh_members[3]	3	1	1	10	NA	4	2		6	1				1	3	2		2	1	2		2		2
uuid:ce39d0fd-3213-4147-80ec-8076154540b6/hh_members[4]	1	2	1	10	NA	4	1		6	1				1	3	2		2	1	2		2		2
uuid:7f208383-8cbd-4aa0-9809-039d14296239/hh_members[1]	35	2	1	3		1	2		5	1				1	3	2		2	1	2		2		2
uuid:7f208383-8cbd-4aa0-9809-039d14296239/hh_members[2]	25	1	4	5		2	2		1	1				1	3	2		2	1	1	2	2		2
uuid:7f208383-8cbd-4aa0-9809-039d14296239/hh_members[3]	18	2	4	4		2	2		1	1				1	3	2		2	1	1	2	2		2
uuid:7f208383-8cbd-4aa0-9809-039d14296239/hh_members[4]	15	1	3	4		2	2		1	1				1	3	2		2	1	1	2	2		2
uuid:7f208383-8cbd-4aa0-9809-039d14296239/hh_members[5]	7	1	2	4		2	2		1	1				1	3	2		2	1	1	1	2		2
uuid:ce3a10c7-3f69-41be-aa1a-8dcc3349dabb/hh_members[1]	56	2	1	1		1	2		5	1				1	3	2		2	1	1	2	1	1	1	3
uuid:7ffd8daa-64e1-447e-98a6-dcc3351d5072/hh_members[1]	70	2	1	3		3	2		3	1				1	3	2		2	1	2		1	1	1	4
uuid:7ffd8daa-64e1-447e-98a6-dcc3351d5072/hh_members[2]	30	1	4	1		2	2		2	1				1	3	2		2	1	2		1	1	1	4
uuid:7ffd8daa-64e1-447e-98a6-dcc3351d5072/hh_members[3]	25	2	3	3		3	2		2	1				1	3	2		2	1	1	2	1	1	1	2			1
uuid:7ffd8daa-64e1-447e-98a6-dcc3351d5072/hh_members[4]	18	1	2	5		4	2		1	1				1	3	2		2	1	2		2		2
uuid:d02cc323-f79c-4be1-9e28-2c0521f65de5/hh_members[1]	40	1	2	1		1	1		2	1				1	3	1	2	1	3	2		1	1	1	6	Lesare acheda
uuid:d02cc323-f79c-4be1-9e28-2c0521f65de5/hh_members[2]	38	2	2	8		3	1		2	1				1	1	2		2	1	2		1	1	1	2			1
uuid:d02cc323-f79c-4be1-9e28-2c0521f65de5/hh_members[3]	18	1	4	10	Jobless	2	1		1	1				1	3	1	7	1	1	2		1	1	1	4
uuid:d02cc323-f79c-4be1-9e28-2c0521f65de5/hh_members[4]	12	2	2	4		2	1		6	1				1	1	2		2	1	2		1	1	1	2			1
uuid:9f67bffc-9d7c-4458-a840-5f18263e38d4/hh_members[1]	40	1	2	1		1	2		2	1				1	3	2		1	4	1	2	1	1	1	4
uuid:9f67bffc-9d7c-4458-a840-5f18263e38d4/hh_members[2]	35	2	1	3		3	2		2	1				1	3	2		1	4	1	2	1	1	1	2			2
uuid:9f67bffc-9d7c-4458-a840-5f18263e38d4/hh_members[3]	17	2	4	4		2	2		2	1				1	3	2		2	1	2		1	1	1	2			2
uuid:9f67bffc-9d7c-4458-a840-5f18263e38d4/hh_members[4]	10	1	2	4		2	2		6	1				1	3	2		2	1	2		1	1	1	3
uuid:9f67bffc-9d7c-4458-a840-5f18263e38d4/hh_members[5]	6	1	1	10	NA	2	2		6	1				1	1	1	9	1	3	1	1	1	1	1	2			2
uuid:9f67bffc-9d7c-4458-a840-5f18263e38d4/hh_members[6]	4	1	1	10	NA	2	2		6	1				1	3	2		2	1	2		2		2
uuid:d212951d-e10b-4d69-bc1e-4cb071ea3cc0/hh_members[1]	35	1	1	1		1	2		2	1				1	3	2		2	4	1	2	1	1	1	4
uuid:d212951d-e10b-4d69-bc1e-4cb071ea3cc0/hh_members[2]	30	2	1	3		3	2		2	1				1	3	2		2	1	2		2		2
uuid:a0713e46-f5c2-4833-8664-b0ccee9d0d1e/hh_members[1]	47	2	1	1		1	2		3	1				1	3	2		2	2	2		2		2
uuid:81bbf55f-b519-40e7-877d-4c2d447eba1e/hh_members[1]	52	2	1	1		1	2		3	1				1	3	2		2	1	2		2		2
uuid:1de5a994-99ba-402e-9fd4-835c2fe2bb6c/hh_members[1]	60	2	1	1		1	2		2	1				1	3	2		2	1	2		2		2
uuid:1de5a994-99ba-402e-9fd4-835c2fe2bb6c/hh_members[2]	49	2	1	3		3	2		2	1				1	3	2		2	1	2		2		2
uuid:1de5a994-99ba-402e-9fd4-835c2fe2bb6c/hh_members[3]	80	2	1	3		4	2		3	1				1	3	2		2	1	2		2		2
uuid:1de5a994-99ba-402e-9fd4-835c2fe2bb6c/hh_members[4]	20	2	5	10	Jobless	2	2		1	1				1	3	2		1	4	1	2	1	1	1	2			1
uuid:1de5a994-99ba-402e-9fd4-835c2fe2bb6c/hh_members[5]	19	1	4	5		2	2		1	1				1	3	2		2	1	2		2		2
uuid:1de5a994-99ba-402e-9fd4-835c2fe2bb6c/hh_members[6]	18	1	4	5		2	2		1	1				1	1	2		2	1	2		2		2
uuid:1de5a994-99ba-402e-9fd4-835c2fe2bb6c/hh_members[7]	15	1	3	4		2	2		6	1				1	3	2		2	1	2		2		2
uuid:5c2587d0-cfe7-4818-bbe4-5aaabf38845d/hh_members[1]	50	1	1	1		1	2		2	1				1	3	2		2	2	1	2	1	1	1	4
uuid:5c2587d0-cfe7-4818-bbe4-5aaabf38845d/hh_members[2]	40	2	1	3		3	2		2	1				1	3	2		2	1	1	2	1	1	1	2			1
uuid:5c2587d0-cfe7-4818-bbe4-5aaabf38845d/hh_members[3]	20	2	2	4		2	2		1	1				1	3	2		2	2	2		1	1	1	2			1
uuid:5c2587d0-cfe7-4818-bbe4-5aaabf38845d/hh_members[4]	18	2	2	4		2	2		1	1				1	3	2		2	2	2		1	1	1	2			1
uuid:5c2587d0-cfe7-4818-bbe4-5aaabf38845d/hh_members[5]	10	2	2	4		2	2		1	1				1	3	2		2	1	1	2	1	1	1	2			1
uuid:5c2587d0-cfe7-4818-bbe4-5aaabf38845d/hh_members[6]	7	2	2	4		2	2		1	1				1	3	2		2	1	2		1	1	1	1		3
uuid:5c2587d0-cfe7-4818-bbe4-5aaabf38845d/hh_members[7]	4	2	1	10	NA	2	2		1	1				1	3	2		2	1	2		2		2
uuid:5c2587d0-cfe7-4818-bbe4-5aaabf38845d/hh_members[8]	1	2	1	10	NA	2	2		1	1				1	3	2		2	1	2		2		2
uuid:a1153e4d-81da-4960-932e-7b6e414b5bcb/hh_members[1]	48	1	2	1		1	2		2	1				1	3	2		2	1	2		2		2
uuid:a1153e4d-81da-4960-932e-7b6e414b5bcb/hh_members[2]	42	2	1	3		3	2		2	1				1	3	1	2	2	3	1	2	2		2
uuid:a1153e4d-81da-4960-932e-7b6e414b5bcb/hh_members[3]	70	2	1	10	Pensioned	4	2		3	1				1	3	2		2	1	1	2	2		2
uuid:a1153e4d-81da-4960-932e-7b6e414b5bcb/hh_members[4]	18	1	4	10	Jobless	2	2		1	1				1	3	2		2	1	2		2		2
uuid:a1153e4d-81da-4960-932e-7b6e414b5bcb/hh_members[5]	17	1	4	4		2	2		1	1				1	3	2		2	1	1	2	2		2
uuid:a1153e4d-81da-4960-932e-7b6e414b5bcb/hh_members[6]	15	1	3	4		2	2		1	1				1	3	2		2	1	2		2		2
uuid:a1153e4d-81da-4960-932e-7b6e414b5bcb/hh_members[7]	13	1	2	4		2	2		1	1				1	3	2		2	1	2		2		2
uuid:1f018526-605b-4105-bea4-83b0b28fd69b/hh_members[1]	81	1	2	1		1	1		2	1				1	3	2		2	1	2		1	1	1	3
uuid:1f018526-605b-4105-bea4-83b0b28fd69b/hh_members[2]	75	2	2	3		3	1		2	1				1	3	2		2	1	1	2	2		2
uuid:1f018526-605b-4105-bea4-83b0b28fd69b/hh_members[3]	38	1	5	1		2	1		2	1				1	3	2		2	1	2		1	1	1	4
uuid:1f018526-605b-4105-bea4-83b0b28fd69b/hh_members[4]	35	2	2	3		4	1		2	1				1	3	2		1	3	1	2	1	1	1	2			1
uuid:1f018526-605b-4105-bea4-83b0b28fd69b/hh_members[5]	16	1	3	4		2	1		1	1				1	3	2		2	1	2		1	1	1	1		2
uuid:1f018526-605b-4105-bea4-83b0b28fd69b/hh_members[6]	13	2	2	4		2	1		6	1				1	3	2		2	1	2		2		1	2			1
uuid:1f018526-605b-4105-bea4-83b0b28fd69b/hh_members[7]	10	1	2	4		2	1		6	1				1	3	2		2	1	2		1	1	1	3
uuid:1f018526-605b-4105-bea4-83b0b28fd69b/hh_members[8]	6	2	1	10	NA	2	1		6	1				1	3	1	10	1	4	2		1	1	1	1		2
uuid:1f018526-605b-4105-bea4-83b0b28fd69b/hh_members[9]	4	2	1	10	NA	2	1		6	1				1	3	2		2	1	2		2		2
uuid:81f6551b-d6b8-4c98-a0c2-d2199b01bba5/hh_members[1]	33	1	3	1		1	2		2	1				1	3	2		2	1	2		2		2
uuid:81f6551b-d6b8-4c98-a0c2-d2199b01bba5/hh_members[2]	30	2	4	3		3	2		2	1				3	3	2		2	1	2		2		2
uuid:81f6551b-d6b8-4c98-a0c2-d2199b01bba5/hh_members[3]	13	2	3	4		2	2		1	1				1	3	2		2	1	1	2	2		2
uuid:81f6551b-d6b8-4c98-a0c2-d2199b01bba5/hh_members[4]	10	1	2	4		2	2		1	1				1	3	2		2	1	2		2		2
uuid:81f6551b-d6b8-4c98-a0c2-d2199b01bba5/hh_members[5]	5	2	2	4		2	2		1	1				1	3	2		2	1	1	2	2		2
uuid:82eea1e0-fa34-452b-9c93-c110f7265b27/hh_members[1]	50	2	1	1		1	2		3	1				1	3	2		2	1	1	2	2		2
uuid:82eea1e0-fa34-452b-9c93-c110f7265b27/hh_members[2]	100	2	1	10	Pensioned	4	2		6	1				1	3	2		2	1	2		2		2
uuid:82eea1e0-fa34-452b-9c93-c110f7265b27/hh_members[3]	24	1	4	8		2	2		1	1				1	3	2		2	1	1	2	2		2
uuid:5d07285c-e017-4285-9667-d66fd0a8146c/hh_members[1]	30	1	2	5		1	2		2	1				1	3	2		2	2	2		1	1	1	4
uuid:5d07285c-e017-4285-9667-d66fd0a8146c/hh_members[2]	80	2	1	1		4	2		3	1				1	3	1	10	2	4	2		2		2
uuid:5d07285c-e017-4285-9667-d66fd0a8146c/hh_members[3]	35	2	2	3		4	2		2	1				1	3	2		2	1	2		1	1	1	2			1
uuid:5d07285c-e017-4285-9667-d66fd0a8146c/hh_members[4]	8	1	2	4		2	2		1	1				1	3	1	2	2	2	1	2	1	1	1	3
uuid:5d07285c-e017-4285-9667-d66fd0a8146c/hh_members[5]	4	2	1	10	NA	2	2		6	1				1	3	2		2	1	1	2	2		2
uuid:5d07285c-e017-4285-9667-d66fd0a8146c/hh_members[6]	1	1	1	10	NA	2	2		6	1				1	3	2		2	3	2		2		2
uuid:5d07285c-e017-4285-9667-d66fd0a8146c/hh_members[7]	7	2	2	4		2	2		6	1				1	3	2		2	2	1	1	1	1	1	2			1
uuid:5d07285c-e017-4285-9667-d66fd0a8146c/hh_members[8]	10	1	2	4		2	2		1	1				1	3	2		2	2	2		1	1	1	1		2
uuid:219b3a45-04ac-49e7-b635-aed6d772c878/hh_members[1]	52	1	2	1		1	2		2	1				1	3	2		2	1	2		1	1	1	4
uuid:219b3a45-04ac-49e7-b635-aed6d772c878/hh_members[2]	40	2	1	3		3	2		2	1				1	3	2		1	4	1	2	1	1	1	2			1
uuid:219b3a45-04ac-49e7-b635-aed6d772c878/hh_members[3]	16	1	3	4		2	2		6	1				1	3	2		2	1	2		1	1	1	3
uuid:219b3a45-04ac-49e7-b635-aed6d772c878/hh_members[4]	14	2	2	4		2	2		6	1				1	3	2		1	4	1	2	1	1	1	2			1
uuid:219b3a45-04ac-49e7-b635-aed6d772c878/hh_members[5]	9	1	1	10	NA	2	2		6	1				1	3	1	2	2	2	1	1	1	1	1	3
uuid:219b3a45-04ac-49e7-b635-aed6d772c878/hh_members[6]	6	2	1	10	NA	2	2		6	1				1	3	2		2	1	2		1	1	1	1		1
uuid:219b3a45-04ac-49e7-b635-aed6d772c878/hh_members[7]	55	1	1	5		4	2		5	1				1	3	2		2	1	2		2		2
uuid:833ad8e3-ad13-48a4-b877-3ed26cdd849c/hh_members[1]	57	1	2	1		1	2		2	1				3	3	2		2	1	1	1	1	1	2
uuid:833ad8e3-ad13-48a4-b877-3ed26cdd849c/hh_members[2]	45	2	1	3		3	2		2	1				3	3	2		2	1	1	2	2		2
uuid:833ad8e3-ad13-48a4-b877-3ed26cdd849c/hh_members[3]	18	1	4	4		2	2		1	1				3	3	2		2	1	2		2		2
uuid:25e5132c-6986-4a11-99bc-fab832f89e2b/hh_members[1]	36	1	4	2		1	2		2	1				1	3	2		2	1	2		2		2
uuid:25e5132c-6986-4a11-99bc-fab832f89e2b/hh_members[2]	31	2	4	4		3	2		2	1				1	3	2		2	1	2		2		2
uuid:25e5132c-6986-4a11-99bc-fab832f89e2b/hh_members[3]	6	2	1	10	NA	2	2		6	1				1	3	2		2	1	2		2		2
uuid:25e5132c-6986-4a11-99bc-fab832f89e2b/hh_members[4]	4	2	1	10	NA	2	2		6	1				1	3	2		2	1	2		2		2
uuid:265546cd-dbe2-4367-90b2-59792f24ecd3/hh_members[1]	57	2	1	1		1	2		3	1				1	3	2		2	1	2		2		2
uuid:83c96660-26d4-4c75-aef6-f2402a05882d/hh_members[1]	39	2	1	3		1	1		2	1				3	3	2		1	4	1	2	1	1	1	2			1
uuid:83c96660-26d4-4c75-aef6-f2402a05882d/hh_members[2]	68	2	1	10	NA	4	2		2	1				1	3	2		2	1	2		2		2
uuid:83c96660-26d4-4c75-aef6-f2402a05882d/hh_members[3]	17	2	2	4		2	1		6	1				3	3	2		2	4	1	2	1	1	1	2			1
uuid:83c96660-26d4-4c75-aef6-f2402a05882d/hh_members[4]	14	1	2	4		2	2		6	1				3	3	2		2	1	2		1	1	1	2			1
uuid:83c96660-26d4-4c75-aef6-f2402a05882d/hh_members[5]	9	1	2	4		2	1		6	1				3	3	2		1	4	1	2	1	1	1	2			1
uuid:83c96660-26d4-4c75-aef6-f2402a05882d/hh_members[6]	5	1	1	10	NA	2	1		6	1				3	3	2		2	1	2		1	1	1	2			1
uuid:5d0bbc5f-b4dd-44e7-a8fa-c39d3b89de8e/hh_members[1]	62	1	2	1		1	1		2	1				1	3	2		2	1	2		1	1	1	4
uuid:5d0bbc5f-b4dd-44e7-a8fa-c39d3b89de8e/hh_members[2]	56	2	1	3		3	1		2	1				1	3	2		2	1	1	2	1	1	1	4
uuid:5d0bbc5f-b4dd-44e7-a8fa-c39d3b89de8e/hh_members[3]	20	1	4	10	Jobless	2	1		1	1				1	3	2		2	1	1	2	1	1	1	4
uuid:5d0bbc5f-b4dd-44e7-a8fa-c39d3b89de8e/hh_members[4]	15	2	3	4		2	1		6	1				1	3	2		2	1	1	2	1	1	1	2			1
uuid:5d0bbc5f-b4dd-44e7-a8fa-c39d3b89de8e/hh_members[5]	13	1	2	4		2	1		6	1				1	3	2		2	1	1	2	1	1	1	4
uuid:5d0bbc5f-b4dd-44e7-a8fa-c39d3b89de8e/hh_members[6]	8	1	2	4		2	1		6	1				1	3	2		2	1	1	2	1	1	1	3
uuid:5d0bbc5f-b4dd-44e7-a8fa-c39d3b89de8e/hh_members[7]	6	2	2	4		2	1		6	1				1	3	2		2	1	2		1	1	1	3
uuid:5d0bbc5f-b4dd-44e7-a8fa-c39d3b89de8e/hh_members[8]	5	1	1	4		2	1		6	1				1	3	2		2	1	1	2	1	1	1	4
uuid:270b5ef6-da6d-40d1-adaf-748242546247/hh_members[1]	39	1	1	1		1	1		2	1				1	3	2		2	1	1	2	2		2
uuid:270b5ef6-da6d-40d1-adaf-748242546247/hh_members[2]	32	2	1	3		3	1		2	1				1	3	2		2	1	1	2	2		2
uuid:270b5ef6-da6d-40d1-adaf-748242546247/hh_members[3]	17	2	3	4		2	1		1	1				1	3	2		2	1	1	2	2		2
uuid:270b5ef6-da6d-40d1-adaf-748242546247/hh_members[4]	15	2	2	4		2	1		1	1				1	3	2		2	1	1	2	2		2
uuid:270b5ef6-da6d-40d1-adaf-748242546247/hh_members[5]	14	2	2	4		2	1		1	1				1	3	2		2	1	2		2		2
uuid:270b5ef6-da6d-40d1-adaf-748242546247/hh_members[6]	11	1	2	4		2	1		1	1				1	3	2		2	1	2		2		2
uuid:270b5ef6-da6d-40d1-adaf-748242546247/hh_members[7]	8	2	1	10	NA	2	1		6	1				1	3	2		2	1	2		2		2
uuid:270b5ef6-da6d-40d1-adaf-748242546247/hh_members[8]	5	2	1	10	NA	2	1		6	1				1	3	2		2	1	2		2		2
uuid:842852bb-63db-4105-bc62-f1bd69a448a5/hh_members[1]	41	2	1	3		2	2		3	1				1	3	2		2	1	2		2		2
uuid:842852bb-63db-4105-bc62-f1bd69a448a5/hh_members[2]	70	2	1	3		1	2		3	1				1	3	2		2	1	2		1	1	1	2			1
uuid:842852bb-63db-4105-bc62-f1bd69a448a5/hh_members[3]	6	2	1	10	NA	4	2		6	3	1	Dorz		2		2		2	1	2		2		2
uuid:5ddf97db-72c3-450a-97be-3a51c69491c9/hh_members[1]	55	1	1	1		1	2		2	1				1	3	2		2	1	2		2		2
uuid:5ddf97db-72c3-450a-97be-3a51c69491c9/hh_members[2]	50	2	1	3		3	2		2	1				1	3	2		2	1	2		2		2
uuid:5ddf97db-72c3-450a-97be-3a51c69491c9/hh_members[3]	20	1	4	1		2	2		2	1				1	3	2		2	1	1	2	2		2
uuid:5ddf97db-72c3-450a-97be-3a51c69491c9/hh_members[4]	18	1	3	3		4	2		2	1				1	3	2		2	1	1	2	2		2
uuid:84d29034-49d2-4694-ac61-aaf6340521c7/hh_members[1]	62	1	1	1		1	2		2	1				1	3	2		2	1	2		2		2
uuid:84d29034-49d2-4694-ac61-aaf6340521c7/hh_members[2]	50	2	1	3		3	2		2	1				1	3	2		2	1	1	2	2		2
uuid:84d29034-49d2-4694-ac61-aaf6340521c7/hh_members[3]	30	1	5	2		2	2		2	1				1	3	2		2	1	1	2	2		2
uuid:84d29034-49d2-4694-ac61-aaf6340521c7/hh_members[4]	20	2	4	3		4	2		2	1				1	3	2		2	1	2		2		2
uuid:277834bf-80ec-4920-a2de-c4c41a595cc3/hh_members[1]	52	1	2	1		1	2		2	1				1	3	2		2	1	2		2		2
uuid:277834bf-80ec-4920-a2de-c4c41a595cc3/hh_members[2]	40	2	2	3		3	2		2	1				1	3	2		2	1	2		2		2
uuid:277834bf-80ec-4920-a2de-c4c41a595cc3/hh_members[3]	22	2	4	4		2	2		1	1				1	3	2		2	1	1	2	2		2
uuid:277834bf-80ec-4920-a2de-c4c41a595cc3/hh_members[4]	20	2	4	4		2	2		1	1				1	3	2		2	1	1	2	2		2
uuid:277834bf-80ec-4920-a2de-c4c41a595cc3/hh_members[5]	18	1	4	4		2	2		1	1				1	3	2		2	1	1	2	2		2
uuid:277834bf-80ec-4920-a2de-c4c41a595cc3/hh_members[6]	16	1	3	4		2	2		1	1				1	3	2		2	1	2		2		2
uuid:28227666-f0eb-40ca-8da7-f64ed439f0dc/hh_members[1]	67	2	1	1		1	2		3	1				1	3	2		2	2	1	2	1	1	1	2			1
uuid:5ef87104-3598-4486-b23c-405732e38e18/hh_members[1]	55	1	1	1		1	2		2	1				1	3	2		2	1	2		1	1	1	4
uuid:5ef87104-3598-4486-b23c-405732e38e18/hh_members[2]	36	2	1	3		3	2		2	1				3	3	2		2	1	2		1	1	1	2			1
uuid:5ef87104-3598-4486-b23c-405732e38e18/hh_members[3]	20	1	3	5		2	2		1	1				3	3	2		2	1	2		1	1	1	3
uuid:5ef87104-3598-4486-b23c-405732e38e18/hh_members[4]	18	2	3	4		2	2		1	1				3	3	2		1	4	1	2	1	1	1	2			1
uuid:5ef87104-3598-4486-b23c-405732e38e18/hh_members[5]	16	1	2	4		2	2		6	1				3	3	2		2	1	2		1	1	1	3
uuid:5ef87104-3598-4486-b23c-405732e38e18/hh_members[6]	14	1	2	4		2	2		6	1				3	3	2		2	1	2		2		2
uuid:5ef87104-3598-4486-b23c-405732e38e18/hh_members[7]	12	2	2	4		2	2		6	1				3	3	2		2	1	2		2		2
uuid:5ef87104-3598-4486-b23c-405732e38e18/hh_members[8]	8	1	1	10	NA	2	2		6	1				3	3	2		2	1	2		2		2
uuid:5ef87104-3598-4486-b23c-405732e38e18/hh_members[9]	5	1	1	10	NA	2	2		6	1				3	3	2		2	1	2		2		2
uuid:85cefeb4-2746-42b7-b715-007d6a237604/hh_members[1]	65	1	1	1		1	2		2	1				1	3	2		2	1	1	2	1	1	1	4
uuid:85cefeb4-2746-42b7-b715-007d6a237604/hh_members[2]	46	2	1	3		3	2		2	1				1	3	2		2	1	2		2		2
uuid:85cefeb4-2746-42b7-b715-007d6a237604/hh_members[3]	20	1	4	4		2	2		1	1				1	3	2		2	1	1	2	1	1	1	4
uuid:85cefeb4-2746-42b7-b715-007d6a237604/hh_members[4]	17	2	3	4		2	2		1	1				1	3	2		2	1	1	2	2		2
uuid:85cefeb4-2746-42b7-b715-007d6a237604/hh_members[5]	13	2	2	4		2	2		1	1				1	3	2		2	1	1	2	2		2
uuid:85cefeb4-2746-42b7-b715-007d6a237604/hh_members[6]	12	2	1	10	Not enrolled	2	2		1	1				1	3	2		2	1	1	2	2		2
uuid:85cefeb4-2746-42b7-b715-007d6a237604/hh_members[7]	5	2	1	10	Not enrolled	2	2		6	1				1	3	2		2	1	1	1	2		2
uuid:28de6120-14d3-419f-8213-d82799f04c48/hh_members[1]	47	2	1	1		1	2		3	1				1	3	2		2	1	2		2		1	3
uuid:28de6120-14d3-419f-8213-d82799f04c48/hh_members[2]	14	2	2	4		2	2		1	1				1	3	2		2	1	1	2	1	1	1	2			1
uuid:28de6120-14d3-419f-8213-d82799f04c48/hh_members[3]	12	1	2	4		2	2		1	1				1	3	2		2	1	2		1	1	1	3
uuid:28de6120-14d3-419f-8213-d82799f04c48/hh_members[4]	8	1	2	4		2	2		1	1				1	3	2		2	1	2		1	1	1	3
uuid:28de6120-14d3-419f-8213-d82799f04c48/hh_members[5]	6	2	1	10	Not enrolled	2	2		1	1				1	3	2		2	1	2		2		2
uuid:28de6120-14d3-419f-8213-d82799f04c48/hh_members[6]	3	2	1	10	Not enrolled	2	2		6	1				1	3	2		2	1	2		2		2
uuid:28de6120-14d3-419f-8213-d82799f04c48/hh_members[7]	2	2	1	10	NA	2	2		6	1				1	3	2		2	1	2		2		2
uuid:28e57a3b-5c86-4ef1-917c-c8cf4e45e84f/hh_members[1]	45	1	2	5		1	1		1	1				1	3	2		2	1	2		2		2
uuid:86607209-93ff-4720-bdba-2288c199870f/hh_members[1]	86	1	1	5		3	2		2	1				1	3	2		2	1	2		2		2
uuid:86607209-93ff-4720-bdba-2288c199870f/hh_members[2]	63	2	1	3		3	2		2	1				1	3	2		2	1	2		2		2
uuid:5f0e1635-b716-426d-9221-ce615f8cf262/hh_members[1]	50	2	1	1		1	1		5	1				1	3	2		2	1	2		2		2
uuid:8a272dc0-9cb3-459f-98b6-cddba3ed645e/hh_members[1]	83	1	1	1		1	1		5	1				1	3	2		2	1	2		2		1	1		1
uuid:8a272dc0-9cb3-459f-98b6-cddba3ed645e/hh_members[2]	35	1	1	1		2	1		2	1				1	3	2		2	1	2		1	1	1	2			1
uuid:8a272dc0-9cb3-459f-98b6-cddba3ed645e/hh_members[3]	30	2	1	3		4	1		2	1				1	3	2		2	1	2		1	1	2
uuid:28ff1cad-0890-417e-8502-b684fbe46dd3/hh_members[1]	42	1	1	1		1	1		2	1				1	3	2		2	1	1	2	2		2
uuid:28ff1cad-0890-417e-8502-b684fbe46dd3/hh_members[2]	70	2	1	3		4	1		6	1				1	3	2		2	1	2		2		2
uuid:28ff1cad-0890-417e-8502-b684fbe46dd3/hh_members[3]	60	2	2	3		3	1		2	1				1	3	2		2	1	2		2		2
uuid:28ff1cad-0890-417e-8502-b684fbe46dd3/hh_members[4]	15	1	4	4		2	1		1	1				1	3	2		2	1	1	2	2		2
uuid:28ff1cad-0890-417e-8502-b684fbe46dd3/hh_members[5]	13	1	2	4		2	1		1	1				1	3	1	5	1	4	2		2		2
uuid:28ff1cad-0890-417e-8502-b684fbe46dd3/hh_members[6]	12	1	2	4		2	1		1	1				1	3	2		2	1	2		2		2
uuid:28ff1cad-0890-417e-8502-b684fbe46dd3/hh_members[7]	9	1	1	10	NA	2	1		1	1				1	3	2		2	1	2		2		2
uuid:61466ddb-35f2-4058-b80e-e122017a53d9/hh_members[1]	92	1	1	1		1	2		3	1				1	3	2		2	2	2		2		2
uuid:61466ddb-35f2-4058-b80e-e122017a53d9/hh_members[2]	50	1	1	1		2	2		2	1				1	3	2		2	2	2		1	1	1	3
uuid:61466ddb-35f2-4058-b80e-e122017a53d9/hh_members[3]	41	2	1	3		4	2		2	1				1	3	2		2	2	2		1	1	1	2			1
uuid:61466ddb-35f2-4058-b80e-e122017a53d9/hh_members[4]	21	1	3	4		2	2		1	1				1	3	2		2	2	2		1	1	1	1		2
uuid:61466ddb-35f2-4058-b80e-e122017a53d9/hh_members[5]	17	2	2	4		2	2		1	1				1	3	2		2	2	2		1	1	1	2			1
uuid:61466ddb-35f2-4058-b80e-e122017a53d9/hh_members[6]	7	1	1	10	NA	2	2		6	1				1	3	2		2	2	2		2		2
uuid:8afeaa63-82d1-4450-9729-b6f9b4f9e6ce/hh_members[1]	62	2	2	1		1	2		3	1				1	3	2		2	1	2		2		2
uuid:8afeaa63-82d1-4450-9729-b6f9b4f9e6ce/hh_members[2]	20	1	4	4		2	2		1	1				1	3	2		2	1	2		2		2
uuid:2909f2b1-f2e2-4b73-ae97-6da6ec4b94cf/hh_members[1]	80	2	1	1		1	2		3	1				1	3	2		2	1	2		2		2
uuid:2909f2b1-f2e2-4b73-ae97-6da6ec4b94cf/hh_members[2]	28	2	1	10	Farming	2	2		1	1				1	3	2		2	1	1	1	2		2
uuid:8c258db0-968c-4d67-bc00-20ddd27b6426/hh_members[1]	72	1	1	1		1	2		2	1				1	3	2		1	4	1	2	1	1	1	4
uuid:8c258db0-968c-4d67-bc00-20ddd27b6426/hh_members[2]	60	2	1	3		3	2		2	1				1	3	2		2	3	1	1	1	1	1	4
uuid:638baef4-8a93-4497-847c-800c9356ad4f/hh_members[1]	37	1	3	5		1	2		2	1				1	3	1	2	2	1	2		2		2
uuid:638baef4-8a93-4497-847c-800c9356ad4f/hh_members[2]	30	2	2	3		3	2		2	1				1	3	2		2	1	2		2		2
uuid:638baef4-8a93-4497-847c-800c9356ad4f/hh_members[3]	3	1	1	10	NA	2	2		6	1				1	3	1	5	2	1	2		2		2
uuid:638baef4-8a93-4497-847c-800c9356ad4f/hh_members[4]	1	1	1	10	NA	2	2		6	1				1	3	2		2	1	2		2		2
uuid:8cd5c163-3194-4102-86d9-cc8c0d82dcad/hh_members[1]	57	1	1	1		1	2		2	1				1	3	2		2	1	2		2		2
uuid:8cd5c163-3194-4102-86d9-cc8c0d82dcad/hh_members[2]	50	2	1	3		3	2		2	1				1	3	2		2	1	2		2		2
uuid:2a6af067-dbcf-463e-ae46-c06242e8787b/hh_members[1]	42	1	2	5		1	2		2	1				1	3	2		2	1	2		2		1	1		3
uuid:2a6af067-dbcf-463e-ae46-c06242e8787b/hh_members[2]	32	2	1	3		3	2		2	1				1	3	2		2	1	1	1	2		2
uuid:2a6af067-dbcf-463e-ae46-c06242e8787b/hh_members[3]	70	2	1	3		4	2		3	1				1	3	2		2	1	1	2	2		2
uuid:2a6af067-dbcf-463e-ae46-c06242e8787b/hh_members[4]	15	1	2	4		2	2		1	1				1	3	2		2	1	1	2	2		2
uuid:2a6af067-dbcf-463e-ae46-c06242e8787b/hh_members[5]	7	2	2	4		2	2		1	1				1	3	2		2	1	2		2		2
uuid:2a6af067-dbcf-463e-ae46-c06242e8787b/hh_members[6]	3	1	1	10	NA	2	2		1	1				1	3	2		2	1	2		2		2
uuid:2b9ae049-3f33-4169-b465-84db49d152cf/hh_members[1]	80	1	1	1		1	2		2	1				1	3	2		2	1	1	1	1	1	1	1		2
uuid:2b9ae049-3f33-4169-b465-84db49d152cf/hh_members[2]	12	2	2	4		2	2		1	1				1	3	2		2	1	2		1	1	1	2			1
uuid:6399a444-5a3b-4f6e-8622-dae11f5cbf14/hh_members[1]	80	2	1	1		1	2		3	1				1	3	2		2	1	1	2	2		2
uuid:6399a444-5a3b-4f6e-8622-dae11f5cbf14/hh_members[2]	13	2	2	4		4	2		1	1				1	3	2		2	1	2		1	1	2
uuid:8d17b817-aa28-46db-9c90-aea7e6cbf104/hh_members[1]	70	2	1	1		1	2		3	1				1	3	2		2	1	2		2		2
uuid:8d17b817-aa28-46db-9c90-aea7e6cbf104/hh_members[2]	35	1	3	5		2	2		2	1				1	3	2		2	4	2		1	1	1	4
uuid:8d17b817-aa28-46db-9c90-aea7e6cbf104/hh_members[3]	25	1	4	4		2	2		1	1				1	3	2		2	1	2		1	1	1	4
uuid:8d17b817-aa28-46db-9c90-aea7e6cbf104/hh_members[4]	24	2	2	3		4	2		2	3	2			3		2		2	1	2		2		2
uuid:8d17b817-aa28-46db-9c90-aea7e6cbf104/hh_members[5]	3	2	1	10	NA	4	2		6	1				1	3	2		2	1	2		2		2
uuid:8d17b817-aa28-46db-9c90-aea7e6cbf104/hh_members[6]	1	1	1	10	NA	4	2		6	1				1	3	2		2	1	2		2		2
uuid:2bfad65e-2cb5-403b-8ff4-143d0ff6224d/hh_members[1]	90	1	1	10	Pensioned	1	2		2	1				1	3	2		2	3	1	2	2		2
uuid:2bfad65e-2cb5-403b-8ff4-143d0ff6224d/hh_members[2]	80	2	1	3		3	2		2	1				1	3	2		2	4	2		1	1	2
uuid:2d4292c3-507e-4ac5-9f0e-ae841daf2d7d/hh_members[1]	75	2	1	1		1	2		5	1				1	3	2		2	1	2		2		2
uuid:2e98dc7b-2d12-43c4-a39c-8e1c3672e9da/hh_members[1]	70	1	1	1		1	2		2	1				3	3	2		2	1	2		2		1	4
uuid:2e98dc7b-2d12-43c4-a39c-8e1c3672e9da/hh_members[2]	55	2	1	3		3	2		2	1				3	3	2		1	4	1	2	1	1	1	2			1
uuid:2e98dc7b-2d12-43c4-a39c-8e1c3672e9da/hh_members[3]	20	1	4	1		2	2		1	1				3	3	2		1	4	1	2	1	1	1	4
uuid:8e28e2dc-8521-4f9d-ac13-41f7de493acb/hh_members[1]	40	1	3	1		1	2		2	1				1	3	2		1	4	1	2	1	1	1	4
uuid:8e28e2dc-8521-4f9d-ac13-41f7de493acb/hh_members[2]	35	2	2	3		3	2		2	1				1	3	2		2	1	2		1	1	1	2			1
uuid:8e28e2dc-8521-4f9d-ac13-41f7de493acb/hh_members[3]	19	1	5	4		2	2		1	1				1	3	2		1	4	1	2	1	1	1	4
uuid:8e28e2dc-8521-4f9d-ac13-41f7de493acb/hh_members[4]	17	1	4	4		2	2		6	1				1	3	2		1	4	1	2	1	1	1	3
uuid:8e28e2dc-8521-4f9d-ac13-41f7de493acb/hh_members[5]	12	1	2	4		2	2		6	1				1	3	2		2	1	2		1	1	1	3
uuid:8e28e2dc-8521-4f9d-ac13-41f7de493acb/hh_members[6]	8	2	2	4		2	2		6	1				1	3	2		2	1	2		1	1	1	2			1
uuid:8e28e2dc-8521-4f9d-ac13-41f7de493acb/hh_members[7]	5	1	1	10	NA	2	2		6	1				1	3	2		2	1	2		1	1	1	3
uuid:67756a06-ba71-47c0-bf5c-3ae7204ce4e7/hh_members[1]	75	1	1	1		1	2		2	1				1	3	2		1	3	1	1	1	1	1	4
uuid:67756a06-ba71-47c0-bf5c-3ae7204ce4e7/hh_members[2]	40	2	1	3		3	2		2	1				1	3	2		1	4	1	2	1	1	1	2			1
uuid:67756a06-ba71-47c0-bf5c-3ae7204ce4e7/hh_members[3]	25	2	4	4		2	2		1	1				1	3	2		1	4	1	2	1	1	1	2			1
uuid:67756a06-ba71-47c0-bf5c-3ae7204ce4e7/hh_members[4]	24	1	2	5		2	2		1	1				1	1	2		1	4	1	2	1	1	1	3
uuid:67756a06-ba71-47c0-bf5c-3ae7204ce4e7/hh_members[5]	21	1	4	4		2	2		1	1				1	3	2		1	4	1	2	1	1	1	3
uuid:67756a06-ba71-47c0-bf5c-3ae7204ce4e7/hh_members[6]	12	1	2	4		2	2		6	1				1	3	2		2	1	2		1	1	1	3
uuid:67756a06-ba71-47c0-bf5c-3ae7204ce4e7/hh_members[7]	9	1	2	4		2	2		6	1				1	3	2		2	1	2		1	1	1	3
uuid:2f42ed64-c517-4062-8bdd-672e2f2353a9/hh_members[1]	80	2	1	1		1	1		3	1				1	1	2		1	1	1	2	1	1	1	2			1
uuid:2f42ed64-c517-4062-8bdd-672e2f2353a9/hh_members[2]	40	2	2	3		4	1		2	1				1	1	2		1	1	1	2	1	1	1	2			1
uuid:2f42ed64-c517-4062-8bdd-672e2f2353a9/hh_members[3]	20	1	4	4		4	2		1	1				1	1	2		1	1	1	2	1	1	1	4
uuid:2f42ed64-c517-4062-8bdd-672e2f2353a9/hh_members[4]	18	2	4	4		4	2		1	1				1	1	2		2	1	2		1	1	1	2			1
uuid:2f42ed64-c517-4062-8bdd-672e2f2353a9/hh_members[5]	10	2	2	4		4	2		6	1				1	1	2		2	1	2		2		2
uuid:2f42ed64-c517-4062-8bdd-672e2f2353a9/hh_members[6]	8	2	2	4		4	2		6	1				1	1	2		2	1	2		1	1	1	2			1
uuid:2f42ed64-c517-4062-8bdd-672e2f2353a9/hh_members[7]	2	2	1	10	NA	4	2		6	1				1	1	2		2	1	2		2		2
uuid:68c17a82-cd08-4152-92f9-1c37cb5961b7/hh_members[1]	30	1	4	1		1	1		2	1				1	3	2		2	1	2		1	1	1	4
uuid:68c17a82-cd08-4152-92f9-1c37cb5961b7/hh_members[2]	45	2	1	3		4	1		3	1				1	3	2		2	1	2		1	1	1	2			1
uuid:68c17a82-cd08-4152-92f9-1c37cb5961b7/hh_members[3]	27	2	4	3		4	1		2	1				1	3	2		2	1	2		2		2
uuid:68c17a82-cd08-4152-92f9-1c37cb5961b7/hh_members[4]	13	2	2	4		4	1		6	1				1	3	2		2	1	2		2		2
uuid:68c17a82-cd08-4152-92f9-1c37cb5961b7/hh_members[5]	7	2	1	10	Not Enrolled	2	1		6	1				1	3	2		2	1	2		2		2
uuid:68c17a82-cd08-4152-92f9-1c37cb5961b7/hh_members[6]	4	2	1	10	NA	2	1		6	1				1	3	2		2	1	2		2		2
uuid:68c17a82-cd08-4152-92f9-1c37cb5961b7/hh_members[7]	10	2	1	10	NA	2	1		6	1				1	3	2		2	1	2		2		2
uuid:68c17a82-cd08-4152-92f9-1c37cb5961b7/hh_members[8]	7	2	1	10	NA	2	1		6	1				1	3	2		2	1	2		2		2
uuid:694b3473-2e9b-4108-883a-b060a9aede04/hh_members[1]	92	1	1	1		1	1		3	1				1	3	2		2	1	1	2	2		2
uuid:905c0cd2-241f-468f-bef5-12d6e5b7e986/hh_members[1]	80	1	1	1		1	2		2	1				1	3	2		2	1	1	2	1	1	1	4
uuid:905c0cd2-241f-468f-bef5-12d6e5b7e986/hh_members[2]	36	1	2	1		2	2		2	1				1	3	2		2	1	1	2	1	1	1	4
uuid:905c0cd2-241f-468f-bef5-12d6e5b7e986/hh_members[3]	31	2	1	3		4	1		2	1				1	3	2		2	1	1	2	1	1	1	2			1
uuid:905c0cd2-241f-468f-bef5-12d6e5b7e986/hh_members[4]	20	1	4	4		2	2		1	1				1	3	2		2	1	1	2	1	1	1	4
uuid:905c0cd2-241f-468f-bef5-12d6e5b7e986/hh_members[5]	18	1	3	4		2	2		1	1				1	3	2		2	1	1	2	1	1	1	4
uuid:905c0cd2-241f-468f-bef5-12d6e5b7e986/hh_members[6]	16	1	3	4		2	2		6	1				1	3	2		2	1	1	2	1	1	1	3
uuid:905c0cd2-241f-468f-bef5-12d6e5b7e986/hh_members[7]	13	1	2	4		2	2		6	1				1	3	2		2	1	2		1	1	1	2			1
uuid:905c0cd2-241f-468f-bef5-12d6e5b7e986/hh_members[8]	9	2	2	4		2	2		6	1				1	3	2		2	1	1	2	2		2
uuid:905c0cd2-241f-468f-bef5-12d6e5b7e986/hh_members[9]	7	1	1	10	NA	2	2		6	1				1	3	2		2	1	1	2	2		2
uuid:69a59c49-79ae-41aa-9bc9-0da5d34db7dc/hh_members[1]	48	2	1	1		1	2		2	1				1	3	2		2	1	2		2		2
uuid:69a59c49-79ae-41aa-9bc9-0da5d34db7dc/hh_members[2]	20	1	4	8		2	2		2	1				1	3	1	1	2	1	2		1	1	2
uuid:69a59c49-79ae-41aa-9bc9-0da5d34db7dc/hh_members[3]	17	1	4	4		2	2		1	1				1	3	2		2	1	2		2		2
uuid:69a59c49-79ae-41aa-9bc9-0da5d34db7dc/hh_members[4]	15	2	4	4		2	2		1	1				1	3	2		2	1	1	1	2		2
uuid:69a59c49-79ae-41aa-9bc9-0da5d34db7dc/hh_members[5]	14	1	3	4		2	2		1	1				1	3	1	1	2	1	2		2		2
uuid:69a59c49-79ae-41aa-9bc9-0da5d34db7dc/hh_members[6]	12	2	2	4		2	2		1	1				1	3	1	5 9	2	3	2		2		2
uuid:69a59c49-79ae-41aa-9bc9-0da5d34db7dc/hh_members[7]	20	2	4	3		4	2		2	1				1	3	2		2	1	2		2		2
uuid:2f5a81ed-a519-4206-9cac-93a639202474/hh_members[1]	52	1	1	1		1	2		2	1				1	3	2		2	1	1	2	1	1	1	4
uuid:2f5a81ed-a519-4206-9cac-93a639202474/hh_members[2]	45	2	1	3		3	2		2	1				1	3	2		2	1	2		1	1	1	2			1
uuid:2f5a81ed-a519-4206-9cac-93a639202474/hh_members[3]	15	1	4	4		2	2		1	1				1	3	2		2	1	1	2	1	1	1	1		1
uuid:2f5a81ed-a519-4206-9cac-93a639202474/hh_members[4]	13	2	2	4		2	2		1	1				1	3	2		2	1	2		1	1	1	2			1
uuid:2f5a81ed-a519-4206-9cac-93a639202474/hh_members[5]	12	1	2	4		2	1		1	1				1	3	2		2	1	2		1	1	1	1		1
uuid:2f5a81ed-a519-4206-9cac-93a639202474/hh_members[6]	7	1	1	10	Not Enrolled	2	2		1	1				1	3	2		2	1	2		2		2
uuid:2f5a81ed-a519-4206-9cac-93a639202474/hh_members[7]	2	1	1	10	NA	2	2		1	1				1	3	2		2	1	2		2		2
uuid:0b394acd-19ea-492f-846b-7607fc924dff/hh_members[1]	86	1	1	1		1	2		2	1				1	3	2		2	1	2		1	1	2
uuid:0b394acd-19ea-492f-846b-7607fc924dff/hh_members[2]	75	2	1	1		3	2		2	1				1	3	2		2	1	2		1	1	1	4
uuid:6a9a3e4c-d26a-4d98-a4ab-520373a7cec3/hh_members[1]	55	2	1	1		1	2		3	1				3	3	2		2	1	2		2		2
uuid:6a9a3e4c-d26a-4d98-a4ab-520373a7cec3/hh_members[2]	21	1	4	5		2	2		1	1				1	3	2		2	1	2		1	1	1	1		2
uuid:6a9a3e4c-d26a-4d98-a4ab-520373a7cec3/hh_members[3]	19	1	4	4		2	2		1	1				1	3	2		2	1	2		1	1	1	1		2
uuid:6a9a3e4c-d26a-4d98-a4ab-520373a7cec3/hh_members[4]	17	2	4	4		2	2		1	1				1	3	2		2	1	1	2	2		2
uuid:6a9a3e4c-d26a-4d98-a4ab-520373a7cec3/hh_members[5]	15	2	3	4		2	2		1	1				1	3	2		2	1	2		2		2
uuid:0ca94469-1e5d-4cbf-ba04-236401698336/hh_members[1]	55	1	2	1		1	2		2	1				1	3	2		2	1	2		1	1	1	4
uuid:0ca94469-1e5d-4cbf-ba04-236401698336/hh_members[2]	46	2	2	3		3	2		2	1				1	3	2		1	4	1	2	1	1	1	2			1
uuid:0ca94469-1e5d-4cbf-ba04-236401698336/hh_members[3]	30	2	3	3		4	2		2	1				1	3	2		2	1	2		2		2
uuid:0ca94469-1e5d-4cbf-ba04-236401698336/hh_members[4]	12	2	1	10	NA	4	2		6	1				1	3	2		2	1	2		2		2
uuid:0ca94469-1e5d-4cbf-ba04-236401698336/hh_members[5]	15	2	1	10	NA	4	2		6	1				1	3	2		2	1	2		2		2
uuid:0ca94469-1e5d-4cbf-ba04-236401698336/hh_members[6]	18	2	4	4		2	2		1	1				1	3	2		1	4	1	2	1	1	1	2			1
uuid:6b43cd17-bd7b-4133-b9a9-4a931282df5a/hh_members[1]	57	2	1	1		1	2		3	1				1	3	2		2	1	2		1	1	1	4
uuid:6b43cd17-bd7b-4133-b9a9-4a931282df5a/hh_members[2]	10	2	2	4		4	2		1	1				1	3	2		2	1	1	2	1	1	1	2			2
uuid:6e8f7ec0-bffb-41ed-bd26-554b631f6370/hh_members[1]	82	1	1	1		1	2		2	1				1	3	2		2	1	1	2	1	1	2
uuid:6e8f7ec0-bffb-41ed-bd26-554b631f6370/hh_members[2]	76	2	1	3		3	2		2	1				1	3	2		2	1	1	2	2		1	4
uuid:6e8f7ec0-bffb-41ed-bd26-554b631f6370/hh_members[3]	30	1	4	4		2	2		1	1				1	3	2		2	1	1	2	1	1	1	3
uuid:2fcb84be-5121-49b7-b446-b04cddbb263c/hh_members[1]	55	1	3	1		1	2		2	1				1	3	2		2	1	2		1	1	1	4
uuid:2fcb84be-5121-49b7-b446-b04cddbb263c/hh_members[2]	50	2	1	3		3	2		2	1				1	3	2		2	1	2		1	1	1	2			2
uuid:2fcb84be-5121-49b7-b446-b04cddbb263c/hh_members[3]	85	2	1	3		4	2		3	1				1	3	2		2	1	2		2		2
uuid:2fcb84be-5121-49b7-b446-b04cddbb263c/hh_members[4]	25	1	3	4		2	2		2	1				1	3	2		2	1	2		1	1	1	4
uuid:2fcb84be-5121-49b7-b446-b04cddbb263c/hh_members[5]	23	1	3	4		2	2		1	1				1	3	2		2	1	1	2	1	1	1	4
uuid:2fcb84be-5121-49b7-b446-b04cddbb263c/hh_members[6]	25	2	4	3		4	2		2	1				1	3	2		2	1	2		1	1	1	2			2
uuid:2fcb84be-5121-49b7-b446-b04cddbb263c/hh_members[7]	2	1	1	10	NA	4	2		6	1				1	3	2		2	1	2		2		2
uuid:2fcb84be-5121-49b7-b446-b04cddbb263c/hh_members[8]	18	2	4	4		2	2		1	1				1	3	2		2	1	2		1	1	1	2			2
uuid:2fcb84be-5121-49b7-b446-b04cddbb263c/hh_members[9]	8	1	2	4		2	2		1	1				1	3	2		2	1	2		1	1	1	1		2
uuid:2fcb84be-5121-49b7-b446-b04cddbb263c/hh_members[10]	7	1	2	4		2	2		1	1				1	3	2		2	1	2		2		2
uuid:2fcb84be-5121-49b7-b446-b04cddbb263c/hh_members[11]	5	2	1	10	NA	2	2		6	1				1	3	2		2	1	2		2		2
uuid:0d324470-7c1e-4cf7-9615-0ba700f6ff53/hh_members[1]	32	2	4	1		1	2		2	1				1	3	2		2	1	1	2	2		2
uuid:0d324470-7c1e-4cf7-9615-0ba700f6ff53/hh_members[2]	6	2	1	10	NA	2	2		5	1				1	3	2		2	1	2		2		2
uuid:0d324470-7c1e-4cf7-9615-0ba700f6ff53/hh_members[3]	4	2	1	10	NA	2	2		1	1				1	3	2		2	1	2		2		2
uuid:0d324470-7c1e-4cf7-9615-0ba700f6ff53/hh_members[4]	2	2	1	10	NA	2	2		6	1				1	3	2		2	1	2		2		2
uuid:30418f0a-f377-405d-9999-148cd4794230/hh_members[1]	62	2	1	1		1	2		5	1				3	3	2		2	1	2		2		2
uuid:01c162c9-e522-4eab-95f3-0208bbd2ff65/hh_members[1]	57	2	1	3		1	2		5	1				1	3	2		2	1	1	2	2		2
uuid:11047ced-d759-4b86-8139-836d521d85c5/hh_members[1]	80	1	1	1		1	2		5	1				1	3	2		2	1	2		2		2
uuid:01dd66c8-1334-4de6-96b5-339c4db516bf/hh_members[1]	36	2	1	1		1	2		2	1				1	3	2		2	1	2		1	1	1	4
uuid:01dd66c8-1334-4de6-96b5-339c4db516bf/hh_members[2]	11	2	2	4		2	2		6	1				1	3	2		2	1	2		2		2
uuid:3107fe18-f0f0-4c59-8060-b7137ad4e360/hh_members[1]	92	1	1	1		1	2		2	1				1	3	2		2	1	2		2		2
uuid:3107fe18-f0f0-4c59-8060-b7137ad4e360/hh_members[2]	85	2	1	3		3	2		2	1				1	3	2		2	4	1	2	1	1	1	3
uuid:3107fe18-f0f0-4c59-8060-b7137ad4e360/hh_members[3]	17	1	1	1		4	2		1	1				1	3	2		2	1	2		1	1	1	1		2
uuid:12d33951-2252-443f-95ed-aa713294e5ed/hh_members[1]	50	2	1	1		1	1		3	1				1	3	2		2	1	2		2		2
uuid:02b4668b-d92b-4593-a08b-a0a9a777a5e6/hh_members[1]	60	1	1	1		1	2		2	1				1	3	2		2	1	2		1	1	1	4
uuid:02b4668b-d92b-4593-a08b-a0a9a777a5e6/hh_members[2]	50	2	1	3		3	2		2	1				1	1	2		2	1	2		1	1	1	2			1
uuid:02b4668b-d92b-4593-a08b-a0a9a777a5e6/hh_members[3]	25	1	4	5		2	2		1	1				1	3	2		2	1	2		1	1	1	3
uuid:02b4668b-d92b-4593-a08b-a0a9a777a5e6/hh_members[4]	18	1	4	5		2	2		1	1				1	3	2		2	1	1	2	1	1	1	4
uuid:3453b32e-e14d-42dc-9357-60b5e3f92519/hh_members[1]	75	1	1	1		1	1		2	1				1	3	2		2	1	2		1	1	1	4
uuid:3453b32e-e14d-42dc-9357-60b5e3f92519/hh_members[2]	67	2	1	3		1	1		2	1				1	3	2		2	1	1	2	1	1	1	4
uuid:3453b32e-e14d-42dc-9357-60b5e3f92519/hh_members[3]	35	1	2	1		2	1		2	1				1	3	2		2	1	1	2	1	1	1	4
uuid:3453b32e-e14d-42dc-9357-60b5e3f92519/hh_members[4]	38	2	2	3		2	1		2	1				1	3	2		2	1	2		1	1	1	2			1
uuid:3453b32e-e14d-42dc-9357-60b5e3f92519/hh_members[5]	30	1	3	1		2	1		2	1				1	3	2		2	1	2		1	1	1	4
uuid:3453b32e-e14d-42dc-9357-60b5e3f92519/hh_members[6]	22	2	3	3		4	1		2	1				1	3	2		2	1	2		1	1	1	2			1
uuid:13200470-2fde-441e-b75b-a1bbc54b6508/hh_members[1]	40	1	2	1		1	2		2	1				1	3	2		1	4	1	2	1	1	1	4
uuid:13200470-2fde-441e-b75b-a1bbc54b6508/hh_members[2]	38	2	1	3		3	2		2	1				1	3	2		1	4	1	2	1	1	1	2			2
uuid:13200470-2fde-441e-b75b-a1bbc54b6508/hh_members[3]	20	1	4	4		2	2		1	1				1	3	2		1	4	1	2	1	1	1	3
uuid:13200470-2fde-441e-b75b-a1bbc54b6508/hh_members[4]	16	1	2	4		2	2		6	1				1	3	2		1	4	1	2	1	1	1	3
uuid:13200470-2fde-441e-b75b-a1bbc54b6508/hh_members[5]	11	1	2	4		2	2		6	1				1	3	2		1	4	1	2	1	1	1	3
uuid:13200470-2fde-441e-b75b-a1bbc54b6508/hh_members[6]	7	2	2	4		2	2		6	1				1	3	2		1	3	1	2	1	1	1	2			2
uuid:13200470-2fde-441e-b75b-a1bbc54b6508/hh_members[7]	70	2	1	3		4	2		3	1				1	3	2		1	4	1	2	1	1	1	2			2
uuid:031cd8ec-1784-40fc-be23-6f1379ba03da/hh_members[1]	60	1	1	1		1	2		2	1				1	3	2		2	1	2		2		2
uuid:031cd8ec-1784-40fc-be23-6f1379ba03da/hh_members[2]	52	2	1	3		3	2		2	1				1	3	2		2	1	2		2		2
uuid:031cd8ec-1784-40fc-be23-6f1379ba03da/hh_members[3]	14	1	3	4		2	2		1	1				1	3	2		2	1	1	2	2		2
uuid:031cd8ec-1784-40fc-be23-6f1379ba03da/hh_members[4]	20	1	5	4		2	2		1	1				1	3	2		2	1	1	1	2		2
uuid:373a2b39-ab81-4a83-be69-8f6fe18b623d/hh_members[1]	45	1	1	5		1	1		2	1				1	3	2		2	1	2		2		2
uuid:373a2b39-ab81-4a83-be69-8f6fe18b623d/hh_members[2]	40	2	1	3		3	1		2	1				1	3	2		2	1	1	2	2		2
uuid:373a2b39-ab81-4a83-be69-8f6fe18b623d/hh_members[3]	12	1	2	4		2	1		1	1				1	3	2		2	1	2		2		2
uuid:39405ba8-dfa9-427a-8235-b3b1906453ba/hh_members[1]	55	1	1	1		1	2		2	1				1	3	2		2	1	2		2		2
uuid:39405ba8-dfa9-427a-8235-b3b1906453ba/hh_members[2]	45	2	1	3		3	2		2	1				1	3	2		2	1	2		2		2
uuid:39405ba8-dfa9-427a-8235-b3b1906453ba/hh_members[3]	22	1	3	1		2	2		1	1				1	3	2		2	1	2		2		2
uuid:39405ba8-dfa9-427a-8235-b3b1906453ba/hh_members[4]	9	2	2	4		2	2		6	1				1	3	2		2	1	2		2		2
uuid:39405ba8-dfa9-427a-8235-b3b1906453ba/hh_members[5]	12	1	2	4		2	2		1	1				1	3	2		2	1	2		2		2
uuid:03494dd8-b467-498b-8162-b91f0ea98e95/hh_members[1]	50	1	2	1		1	2		2	1				1	3	2		1	4	1	2	1	1	1	4
uuid:03494dd8-b467-498b-8162-b91f0ea98e95/hh_members[2]	40	2	1	3		3	2		2	1				1	3	2		1	4	1	2	1	1	1	2			1
uuid:03494dd8-b467-498b-8162-b91f0ea98e95/hh_members[3]	20	1	4	5		2	2		1	1				1	3	2		1	4	1	2	1	1	1	4
uuid:03494dd8-b467-498b-8162-b91f0ea98e95/hh_members[4]	17	2	3	4		2	2		6	1				1	3	2		1	4	1	2	1	1	1	2			1
uuid:03494dd8-b467-498b-8162-b91f0ea98e95/hh_members[5]	14	2	2	4		2	2		6	1				1	3	2		1	4	1	2	1	1	1	2			1
uuid:03494dd8-b467-498b-8162-b91f0ea98e95/hh_members[6]	10	2	1	10	Not Enrolled	2	2		6	1				1	3	2		1	4	1	2	1	1	1	2			1
uuid:03494dd8-b467-498b-8162-b91f0ea98e95/hh_members[7]	5	2	1	10	NA	2	2		6	1				1	3	2		1	4	1	2	1	1	1	1		2
uuid:1493b762-36ad-42e4-84dc-8fff603649ba/hh_members[1]	52	1	1	1		1	1		2	1				1	3	2		2	1	2		1	1	1	4
uuid:1493b762-36ad-42e4-84dc-8fff603649ba/hh_members[2]	40	2	1	3		3	1		2	1				1	3	2		2	1	2		1	1	1	2			1
uuid:05ea8133-6f15-4dd1-b824-16d6eecc85b7/hh_members[1]	83	1	1	1		1	2		2	1				1	3	2		2	1	2		1	1	1	4
uuid:05ea8133-6f15-4dd1-b824-16d6eecc85b7/hh_members[2]	35	1	1	1		2	2		2	1				1	3	2		2	1	2		1	1	1	3
uuid:05ea8133-6f15-4dd1-b824-16d6eecc85b7/hh_members[3]	27	2	2	3		4	2		2	1				1	3	2		2	1	2		2		2
uuid:05ea8133-6f15-4dd1-b824-16d6eecc85b7/hh_members[4]	12	2	2	4		2	2		6	1				1	3	2		2	1	2		1	1	1	2			1
uuid:05ea8133-6f15-4dd1-b824-16d6eecc85b7/hh_members[5]	6	2	1	10	NA	2	2		6	1				1	3	1	2	2	3	2		2		2
uuid:05ea8133-6f15-4dd1-b824-16d6eecc85b7/hh_members[6]	1	2	1	10	NA	2	2		6	1				1	1	2		2	1	2		2		2
uuid:397e95f8-ce9b-43f1-bfc7-f2d796a85161/hh_members[1]	62	1	2	1		1	2		2	1				1	3	2		2	1	2		2		2
uuid:397e95f8-ce9b-43f1-bfc7-f2d796a85161/hh_members[2]	50	2	5	2		4	2		2	1				1	3	2		2	1	1	2	2		2
uuid:397e95f8-ce9b-43f1-bfc7-f2d796a85161/hh_members[3]	47	2	1	3		3	2		2	1				1	3	1	1	2	1	2		2		2
uuid:397e95f8-ce9b-43f1-bfc7-f2d796a85161/hh_members[4]	32	1	5	2		2	2		2	1				1	3	2		2	1	1	2	2		2
uuid:397e95f8-ce9b-43f1-bfc7-f2d796a85161/hh_members[5]	27	2	1	3		4	2		2	1				1	3	2		2	1	1	2	2		2
uuid:397e95f8-ce9b-43f1-bfc7-f2d796a85161/hh_members[6]	15	1	3	4		4	2		1	1				1	3	2		2	1	1	2	2		2
uuid:397e95f8-ce9b-43f1-bfc7-f2d796a85161/hh_members[7]	12	2	2	4		4	2		1	1				1	3	2		2	1	1	2	2		2
uuid:397e95f8-ce9b-43f1-bfc7-f2d796a85161/hh_members[8]	9	1	2	4		4	2		6	1				1	3	2		2	1	2		2		2
uuid:397e95f8-ce9b-43f1-bfc7-f2d796a85161/hh_members[9]	5	1	1	10	NA	4	2		6	1				1	3	1	1	2	4	2		2		2
uuid:07936273-04b6-4779-9818-4ad3ca029f94/hh_members[1]	55	2	1	3		1	2		3	1				1	3	2		2	1	2		2		2
uuid:16cf3791-64ed-4dfa-a85e-178df74bb6c2/hh_members[1]	32	1	1	5		1	2		2	1				1	3	2		2	1	2		1	1	1	3
uuid:16cf3791-64ed-4dfa-a85e-178df74bb6c2/hh_members[2]	30	2	1	3		3	2		2	1				1	3	2		2	1	2		1	1	1	2			1
uuid:16cf3791-64ed-4dfa-a85e-178df74bb6c2/hh_members[3]	6	1	1	10	NA	2	2		6	1				1	3	2		1	4	1	2	1	1	1	2			1
uuid:16cf3791-64ed-4dfa-a85e-178df74bb6c2/hh_members[4]	3	2	1	10	NA	2	2		6	1				1	3	2		2	1	2		2		2
uuid:16cf3791-64ed-4dfa-a85e-178df74bb6c2/hh_members[5]	9	1	1	10	NA	2	2		6	1				1	3	2		2	1	2		2		2
uuid:3c7016d1-fde2-40a6-8a42-c33ca364a064/hh_members[1]	43	2	1	1		1	2		3	1				1	3	2		2	1	1	2	2		2
uuid:3c7016d1-fde2-40a6-8a42-c33ca364a064/hh_members[2]	18	1	4	4		2	2		1	1				1	3	2		2	1	1	2	2		2
uuid:3c7016d1-fde2-40a6-8a42-c33ca364a064/hh_members[3]	17	1	2	4		2	2		1	1				1	3	2		2	1	2		2		2
uuid:3c7016d1-fde2-40a6-8a42-c33ca364a064/hh_members[4]	15	2	2	4		2	2		1	1				1	3	2		2	1	2		2		2
uuid:3c7016d1-fde2-40a6-8a42-c33ca364a064/hh_members[5]	14	2	2	4		2	2		1	1				1	3	2		2	1	2		2		2
uuid:3c7016d1-fde2-40a6-8a42-c33ca364a064/hh_members[6]	12	2	2	4		2	2		1	1				1	3	2		2	1	2		2		2
uuid:3c7016d1-fde2-40a6-8a42-c33ca364a064/hh_members[7]	5	1	1	10	NA	2	2		1	1				1	3	2		2	1	2		2		2
uuid:17864486-e27c-4fbd-909d-abd684bc515b/hh_members[1]	82	1	1	1		1	2		2	1				1	3	2		2	1	2		2		2
uuid:17864486-e27c-4fbd-909d-abd684bc515b/hh_members[2]	70	2	1	3		3	2		2	1				1	3	2		2	1	2		2		2
uuid:17864486-e27c-4fbd-909d-abd684bc515b/hh_members[3]	65	2	1	8		4	2		2	1				1	3	2		2	1	1	2	1	1	2
uuid:179c7388-5361-4c72-86e9-9603b3027b0d/hh_members[1]	62	1	1	1		1	1		2	1				1	3	2		2	1	1	2	2		2
uuid:179c7388-5361-4c72-86e9-9603b3027b0d/hh_members[2]	60	2	1	3		3	1		2	1				1	3	2		2	1	1	2	2		2
uuid:082eb642-f6dd-4b39-aa18-3c58a6bbbd17/hh_members[1]	40	1	2	1		1	2		2	1				1	3	2		2	1	2		1	1	1	3
uuid:082eb642-f6dd-4b39-aa18-3c58a6bbbd17/hh_members[2]	65	2	1	3		4	2		3	1				1	3	2		1	1	1	2	2		2
uuid:082eb642-f6dd-4b39-aa18-3c58a6bbbd17/hh_members[3]	35	2	2	3		3	2		2	1				1	3	2		1	1	1	2	1	1	1	2			1
uuid:082eb642-f6dd-4b39-aa18-3c58a6bbbd17/hh_members[4]	6	1	1	10	NA	2	2		6	1				1	3	2		2	1	2		2		2
uuid:082eb642-f6dd-4b39-aa18-3c58a6bbbd17/hh_members[5]	5	2	1	10	NA	2	2		6	1				1	3	2		2	1	2		2		2
uuid:082eb642-f6dd-4b39-aa18-3c58a6bbbd17/hh_members[6]	12	1	1	10	NA	2	2		6	1				1	3	2		2	1	2		2		2
uuid:3ccb9725-183d-490b-a827-5c0ca51f9b50/hh_members[1]	78	1	1	1		1	2		2	1				1	3	2		2	1	2		1	1	1	4
uuid:3ccb9725-183d-490b-a827-5c0ca51f9b50/hh_members[2]	60	1	1	3		3	2		2	1				1	3	2		2	1	2		1	1	1	2			1
uuid:3ccb9725-183d-490b-a827-5c0ca51f9b50/hh_members[3]	40	2	1	3		3	2		2	1				1	1	2		1	4	1	2	1	1	1	2			1
uuid:3ccb9725-183d-490b-a827-5c0ca51f9b50/hh_members[4]	15	2	3	4		2	2		5	1				1	3	2		1	4	1	2	1	1	1	2			1
uuid:3ccb9725-183d-490b-a827-5c0ca51f9b50/hh_members[5]	6	1	1	10	NA	4	2		6	1				1	3	2		2	1	2		2		2
uuid:3ccb9725-183d-490b-a827-5c0ca51f9b50/hh_members[6]	12	1	2	4		2	2		6	1				1	3	2		1	4	1	2	1	1	1	3
uuid:1820a7c4-fad2-4487-9b10-5ddf6eb54058/hh_members[1]	65	1	1	1		1	2		3	1				1	3	2		2	1	2		1	1	1	4
uuid:189dbced-9059-4306-bc10-f96b8ad96492/hh_members[1]	35	2	1	1		1	2		2	1				1	1	2		2	1	2		2		2
uuid:189dbced-9059-4306-bc10-f96b8ad96492/hh_members[2]	18	2	4	10	Jobless	2	2		1	1				1	3	2		2	1	2		2		2
uuid:3cd01c8e-8531-492c-ad65-1e321950836f/hh_members[1]	52	1	1	1		1	1		2	1				1	3	2		2	1	1	2	2		2
uuid:3cd01c8e-8531-492c-ad65-1e321950836f/hh_members[2]	40	2	1	3		3	1		2	1				1	3	2		2	1	1	2	2		2
uuid:3cd01c8e-8531-492c-ad65-1e321950836f/hh_members[3]	16	2	3	8		2	1		1	1				1	3	2		2	1	2		2		2
uuid:0869443b-de54-45c9-abf2-f4a022d9a5aa/hh_members[1]	72	1	1	1		1	2		2	1				1	3	2		2	1	2		2		2
uuid:0869443b-de54-45c9-abf2-f4a022d9a5aa/hh_members[2]	59	2	1	3		3	2		2	1				1	3	2		2	1	2		1	1	1	2			1
uuid:0869443b-de54-45c9-abf2-f4a022d9a5aa/hh_members[3]	28	2	1	3		4	2		2	1				1	3	2		2	1	2		1	1	1	2			1
uuid:0869443b-de54-45c9-abf2-f4a022d9a5aa/hh_members[4]	55	2	1	3		3	2		2	1				1	3	2		2	1	2		2		2
uuid:0869443b-de54-45c9-abf2-f4a022d9a5aa/hh_members[5]	1	2	1	10	NA	4	2		6	1				1	3	2		2	1	2		2		2
uuid:3cf5d62b-3041-420b-b0ef-cc7a3522ab83/hh_members[1]	70	1	1	1		1	2		2	1				1	3	2		1	4	1	2	1	1	1	4
uuid:3cf5d62b-3041-420b-b0ef-cc7a3522ab83/hh_members[2]	60	2	1	3		3	2		2	1				1	3	2		1	4	1	2	1	1	1	2			1
uuid:1c89672a-84ae-4fdc-845c-857f86afd1f0/hh_members[1]	70	2	1	1		1	2		3	1				1	3	1	2	2	2	1	1	1	1	1	2			1
uuid:1c89672a-84ae-4fdc-845c-857f86afd1f0/hh_members[2]	30	2	1	3		4	2		2	1				1	3	2		1	4	1	2	1	1	1	2			1
uuid:1c89672a-84ae-4fdc-845c-857f86afd1f0/hh_members[3]	25	1	2	5		2	2		2	1				1	3	2		1	4	1	2	1	1	1	3
uuid:1c89672a-84ae-4fdc-845c-857f86afd1f0/hh_members[4]	25	2	1	3		4	2		2	1				1	3	2		1	4	1	2	1	1	1	2			1
uuid:1c89672a-84ae-4fdc-845c-857f86afd1f0/hh_members[5]	6	1	1	10	NA	4	2		6	1				1	3	2		2	1	2		2		2
uuid:08af027a-9ccd-4a58-acf2-83230feb89ce/hh_members[1]	42	1	3	1		1	2		2	1				1	3	2		2	2	2		1	1	1	1		2
uuid:08af027a-9ccd-4a58-acf2-83230feb89ce/hh_members[2]	45	2	1	3		3	2		2	1				1	3	2		2	2	2		1	1	1	2			1
uuid:3eaebc07-eb0c-4684-84c6-b592f19e10a4/hh_members[1]	50	2	1	1		1	2		3	1				1	3	2		2	1	2		2		2
uuid:3eaebc07-eb0c-4684-84c6-b592f19e10a4/hh_members[2]	18	2	3	4		2	2		1	1				1	3	2		2	2	1	1	2		2
uuid:3eaebc07-eb0c-4684-84c6-b592f19e10a4/hh_members[3]	16	1	3	4		2	2		1	1				1	3	2		2	1	1	1	2		2
uuid:1ce9b4db-2990-496f-9045-7e022a9b494e/hh_members[1]	47	1	1	1		1	2		2	1				1	3	2		2	1	2		1	1	1	4
uuid:1ce9b4db-2990-496f-9045-7e022a9b494e/hh_members[2]	40	2	1	3		3	2		2	1				1	3	2		2	1	2		1	1	1	2			1
uuid:1ce9b4db-2990-496f-9045-7e022a9b494e/hh_members[3]	14	1	3	4		2	2		1	1				1	3	2		2	1	2		2		2
uuid:3f26be63-076a-4b0a-a108-fa22c6d141a9/hh_members[1]	78	2	1	1		1	1		3	1				1	3	2		2	1	1	2	2		2
uuid:1d2c570d-0318-4f60-862e-cbe1c85a90a2/hh_members[1]	82	1	1	1		1	2		3	1				1	3	2		2	1	2		1	1	1	1		3
uuid:0927ddd9-394e-4612-ad8c-51168fdfdf3e/hh_members[1]	60	1	1	1		1	2		2	1				1	3	2		2	1	1	2	2		2
uuid:0927ddd9-394e-4612-ad8c-51168fdfdf3e/hh_members[2]	55	2	1	3		3	2		2	1				1	3	2		2	1	1	2	2		2
uuid:0927ddd9-394e-4612-ad8c-51168fdfdf3e/hh_members[3]	35	2	1	3		3	2		2	1				1	3	2		2	1	2		2		2
uuid:0927ddd9-394e-4612-ad8c-51168fdfdf3e/hh_members[4]	6	1	2	4		2	2		1	1				1	3	2		2	1	1	2	2		2
uuid:1d8390a5-0e84-4aab-9425-28f37bfdbf71/hh_members[1]	62	2	1	1		1	2		3	1				1	3	2		2	1	1	2	1	1	1	3
uuid:0a22108d-9d2c-4e3a-ba83-15fa7df7417c/hh_members[1]	50	2	1	1		1	1		2	1				1	3	2		2	1	1	2	2		2
uuid:0a6361f9-d146-4bfb-a671-1e93674f4a2c/hh_members[1]	55	2	1	1		1	2		3	1				1	3	2		2	1	1	2	2		2
uuid:0a6361f9-d146-4bfb-a671-1e93674f4a2c/hh_members[2]	23	1	4	5		2	2		2	1				1	3	2		2	1	1	2	2		2
uuid:0a6d4093-c205-4981-9d1a-cd5ea88aa0ed/hh_members[1]	45	2	2	3		1	1		2	1				1	3	2		1	4	1	2	1	1	1	4
uuid:0a6d4093-c205-4981-9d1a-cd5ea88aa0ed/hh_members[2]	80	2	1	10	Aged	4	1		3	1				1	3	2		1	4	1	2	2		2
uuid:0a6d4093-c205-4981-9d1a-cd5ea88aa0ed/hh_members[3]	22	1	4	4		2	1		1	1				1	3	2		2	1	2		1	1	1	3
uuid:0a6d4093-c205-4981-9d1a-cd5ea88aa0ed/hh_members[4]	18	2	4	4		2	1		1	1				1	3	2		2	1	2		1	1	1	2			1
uuid:0a9cf37b-458b-4300-8a7a-86bc3350a8f6/hh_members[1]	83	2	1	1		1	2		3	1				1	3	2		2	1	1	2	1	2	2
uuid:0a9cf37b-458b-4300-8a7a-86bc3350a8f6/hh_members[2]	26	1	4	5		2	4	Katolik	1	1				1	3	2		2	1	2		2		2
